# Supplementary material for: 1-[2-(2,4-Dichloro­benz­yloxy)-2-(2-fur­yl)eth­yl]-1H-1,2,4-triazole
Source: Acta Crystallogr Sect E Struct Rep Online. 2009 Oct 28;65(Pt 11):o2868–9. doi: 10.1107/S1600536809044018 (PMC2971368; doi:10.1107/S1600536809044018)
Supplement: Supplementary file 2 [file e-65-o2868-Isup2.hkl]

#
# h,k,l, Fc-squared, Fo-squared, sigma(Fo-squared) and status flag
#
data_I
_shelx_title ' ht47 in P 21/n'
_shelx_refln_list_code          4
_shelx_F_calc_maximum      114.12
_exptl_crystal_F_000       696.00
_reflns_d_resolution_high  0.7705
 
loop_
 _symmetry_equiv_pos_as_xyz
 'x, y, z'
 '-x+1/2, y+1/2, -z+1/2'
 '-x, -y, -z'
 'x-1/2, -y-1/2, z-1/2'
 
_cell_length_a    10.6057
_cell_length_b    13.3560
_cell_length_c    11.1919
_cell_angle_alpha  90.000
_cell_angle_beta  101.170
_cell_angle_gamma  90.000
 
_shelx_F_squared_multiplier     1.000
 
loop_
 _refln_index_h
 _refln_index_k
 _refln_index_l
 _refln_F_squared_calc
 _refln_F_squared_meas
 _refln_F_squared_sigma
 _refln_observed_status
   2   0   0     1146.86      862.68     13.58 o
   4   0   0     5216.60     5135.57     75.52 o
   6   0   0      131.75      103.60      2.76 o
   8   0   0       14.79       14.50      1.84 o
  10   0   0      114.72      117.88      5.07 o
  12   0   0      204.71      221.25     19.57 o
   2   1   0     2304.02     2057.15     24.26 o
   3   1   0    13024.37    12032.85    270.56 o
   4   1   0     5136.22     4774.67     47.42 o
   5   1   0       28.33       18.92      0.88 o
   6   1   0      330.41      314.53      4.29 o
   7   1   0       68.59       61.08      2.88 o
   8   1   0      118.41      124.65      2.92 o
   9   1   0      249.35      257.75      5.08 o
  10   1   0        3.42        5.05      1.38 o
  11   1   0        0.31        1.60      3.11 o
  12   1   0       27.56       25.25     10.36 o
  13   1   0        1.98        0.56      4.36 o
   0   2   0      502.42      393.24     11.05 o
   1   2   0       55.52       63.26      2.76 o
   3   2   0     5856.90     5583.21     68.87 o
   4   2   0       71.11       94.61      3.22 o
   5   2   0        0.72        3.34      0.69 o
   6   2   0      918.98     1025.18     12.39 o
   7   2   0      973.91     1047.20     13.17 o
   8   2   0      192.82      197.90      4.13 o
   9   2   0      208.68      206.62      4.47 o
  10   2   0       13.19        8.56      1.50 o
  11   2   0       96.02       98.83      3.50 o
  12   2   0       21.07       24.94      8.29 o
  13   2   0        2.25        8.71      5.30 o
   1   3   0      349.96      379.60     13.12 o
   2   3   0      264.59      245.69      4.07 o
   3   3   0     2784.20     2796.32     33.12 o
   4   3   0     1719.23     1697.61     21.13 o
   5   3   0        6.09        4.33      1.38 o
   6   3   0      241.67      233.47      3.64 o
   7   3   0       86.81       93.83      2.16 o
   8   3   0      589.62      650.96     10.25 o
   9   3   0      513.13      557.41      9.55 o
  10   3   0        0.09       -0.18      1.38 o
  11   3   0        3.16        5.34      4.83 o
  12   3   0        1.53       -0.44      4.60 o
  13   3   0        0.17       -3.57      4.81 o
   0   4   0      421.91      513.03     13.24 o
   1   4   0      679.70      623.64      8.40 o
   2   4   0       61.13       49.07      1.38 o
   3   4   0      551.02      563.22      9.20 o
   4   4   0     1231.81     1246.51     16.20 o
   5   4   0      728.93      803.66     11.17 o
   6   4   0      840.42      860.01     12.32 o
   7   4   0        0.05        1.96      1.38 o
   8   4   0      183.58      199.68      4.29 o
   9   4   0       23.37       19.79      1.65 o
  10   4   0        0.04        1.44      1.53 o
  11   4   0       12.98       13.54      2.76 o
  12   4   0       50.16       52.12      5.67 o
  13   4   0        0.34       -2.94      5.36 o
   1   5   0      202.28      213.17      3.70 o
   2   5   0     1319.98     1233.26     17.73 o
   3   5   0      136.06       86.24      2.10 o
   4   5   0      216.82      251.93      4.20 o
   5   5   0       38.71       43.07      1.53 o
   6   5   0        2.15        2.61      2.42 o
   7   5   0      316.47      307.38      7.83 o
   8   5   0       99.52       99.34      3.68 o
   9   5   0       31.41       23.13      1.78 o
  10   5   0       26.80       26.07      2.27 o
  11   5   0       74.85       63.37      4.60 o
  12   5   0        2.41        6.57      4.04 o
   0   6   0      261.83      294.49      6.83 o
   1   6   0      142.28      105.21      5.41 o
   2   6   0      272.53      275.48      4.91 o
   3   6   0      210.69      188.71      3.80 o
   4   6   0        5.04        7.02      1.14 o
   5   6   0     1147.07     1154.36     16.20 o
   6   6   0      140.62      144.44      3.32 o
   7   6   0       38.78       48.95      2.26 o
   8   6   0       12.65       10.94      1.53 o
   9   6   0       24.20       15.58      1.81 o
  10   6   0       62.61       65.57      2.89 o
  11   6   0       47.56       45.61      3.22 o
  12   6   0        0.15       -3.56      4.85 o
   1   7   0     2470.16     2439.21     31.01 o
   2   7   0       97.38       77.11      2.37 o
   3   7   0      152.32      156.94      3.76 o
   4   7   0      829.83      871.86     14.05 o
   5   7   0      636.96      695.76     10.26 o
   6   7   0        0.59        3.88      2.88 o
   7   7   0        8.07       10.49      1.61 o
   8   7   0        8.98       13.82      2.99 o
   9   7   0        2.98        0.56      2.19 o
  10   7   0        9.74        6.05      2.01 o
  11   7   0        1.43        0.10      2.92 o
  12   7   0        0.19        1.91      3.73 o
   0   8   0       59.12       58.76      2.85 o
   1   8   0        0.46       -0.69      1.49 o
   2   8   0      149.74      165.60      3.97 o
   3   8   0      346.50      374.85      7.18 o
   4   8   0       32.37       24.37      1.98 o
   5   8   0       62.92       56.67      2.30 o
   6   8   0       62.75       58.00      5.87 o
   7   8   0        0.00        1.11      1.49 o
   8   8   0       31.87       23.56      2.44 o
   9   8   0       20.22       17.21      2.16 o
  10   8   0       45.11       49.53      2.98 o
  11   8   0        1.96       -1.16      3.23 o
   1   9   0      138.21      138.08      3.57 o
   2   9   0      257.31      279.32      5.75 o
   3   9   0      405.33      437.94     16.92 o
   4   9   0       53.96       54.43      9.90 o
   5   9   0        9.19        9.92      2.11 o
   6   9   0       19.06       20.07      1.83 o
   7   9   0       56.89       54.83      2.47 o
   8   9   0      276.83      271.74      6.87 o
   9   9   0        9.19       11.03      2.99 o
  10   9   0        0.00        0.39      2.35 o
  11   9   0        0.11        2.39      5.76 o
   0  10   0      277.26      330.44      9.28 o
   1  10   0      132.80      134.06      3.87 o
   2  10   0      164.98      170.99      4.67 o
   3  10   0        2.40        1.46      2.76 o
   4  10   0       82.12       92.94      3.41 o
   5  10   0       55.19       61.18      4.95 o
   6  10   0       47.34       40.74      3.11 o
   7  10   0       55.47       63.25      2.81 o
   8  10   0       18.04       20.45      2.49 o
   9  10   0        3.87        2.44      2.75 o
  10  10   0        2.20        2.96      2.94 o
  11  10   0       19.76       22.81      3.97 o
   1  11   0       43.29       55.01      2.85 o
   2  11   0      104.33       92.53      3.48 o
   3  11   0      147.09      158.87      4.77 o
   4  11   0       83.29       78.06      5.18 o
   5  11   0        2.62        1.80      1.89 o
   6  11   0       90.95       76.12     12.09 o
   7  11   0        3.23       -2.56      2.89 o
   8  11   0        1.29        3.23      4.72 o
   9  11   0       43.82       47.22     15.43 o
  10  11   0        2.64        4.49      3.97 o
   0  12   0      962.23     1060.01     26.93 o
   1  12   0       43.56       58.27      3.10 o
   2  12   0      147.46      136.94     12.89 o
   3  12   0        1.08        2.89      2.20 o
   4  12   0        3.55        2.09      2.04 o
   5  12   0        3.73        2.45      7.83 o
   6  12   0       17.33       22.25      2.55 o
   7  12   0        3.83       -0.33      2.32 o
   8  12   0       14.99       11.96      7.48 o
   9  12   0        5.41        7.73      4.26 o
   1  13   0        0.08       -2.57      5.41 o
   2  13   0        0.69       -1.45      4.95 o
   3  13   0      108.78      150.33     12.09 o
   4  13   0       42.09       44.70      4.03 o
   5  13   0        6.22        6.37      4.49 o
   6  13   0        5.26        3.74      5.07 o
   7  13   0        2.48        3.91      9.32 o
   8  13   0       16.01       16.92     14.85 o
   0  14   0      194.91      192.06      8.69 o
   1  14   0       30.43       39.41      9.21 o
   2  14   0       82.02      112.15      9.21 o
   3  14   0        0.98        2.72      3.04 o
   4  14   0       33.34       31.16      4.26 o
   5  14   0       18.95       21.99      3.99 o
   6  14   0       26.52       19.65      4.03 o
   7  14   0        9.19       11.00      4.26 o
   1  15   0       33.67       16.16      4.49 o
   2  15   0       11.05       13.56      4.13 o
   3  15   0       81.95       77.82      5.29 o
   4  15   0        8.36        7.22      3.45 o
   5  15   0        0.02        9.60      7.60 o
   6  15   0        0.95        0.40      3.28 o
   0  16   0        0.12       -1.38      4.37 o
   1  16   0        0.80        0.95      2.69 o
   2  16   0       19.28       16.13      5.99 o
   3  16   0       74.11       84.81      5.53 o
   4  16   0       17.46       20.42     10.94 o
   5  16   0        3.99       -3.51      5.68 o
   1  17   0        4.50       10.91      3.56 o
   2  17   0        4.22        1.26      8.98 o
 -13   0   1        0.36      -11.74     13.12 o
 -11   0   1        1.63        1.15      2.53 o
  -9   0   1      976.56     1075.42     20.95 o
  -7   0   1     3671.15     3754.63     58.02 o
  -5   0   1     3722.09     3539.36     53.18 o
  -3   0   1     2509.17     2050.22     30.85 o
   1   0   1        0.29        4.37      0.23 o
   3   0   1    11319.69    10380.95    333.61 o
   5   0   1     2996.43     3252.95     45.13 o
   7   0   1     1095.99     1176.72     21.18 o
   9   0   1       21.57       22.33      2.30 o
  11   0   1        0.62        6.91      2.99 o
  13   0   1        2.71       11.51      8.98 o
 -13   1   1        8.67        8.95      5.57 o
 -12   1   1       50.52       55.46      4.32 o
 -11   1   1        3.40        3.93      1.87 o
 -10   1   1       67.05       66.84      3.57 o
  -9   1   1       18.31       22.15      1.60 o
  -8   1   1      307.16      326.62     11.63 o
  -7   1   1        7.70       13.22      1.15 o
  -6   1   1      628.04      609.16      7.73 o
  -5   1   1      451.00      419.12      5.74 o
  -4   1   1       60.02       50.24      1.11 o
  -3   1   1     1034.55      972.88     11.54 o
  -2   1   1     3482.62     3214.23     37.52 o
   1   1   1      203.93      156.64      3.68 o
   3   1   1     4266.34     3858.52     42.38 o
   4   1   1      587.05      670.05      7.91 o
   5   1   1     1973.36     2149.25     23.62 o
   6   1   1      945.04     1038.39     12.39 o
   7   1   1      658.62      650.61     27.05 o
   8   1   1       66.78       64.40      2.12 o
   9   1   1      201.18      212.64      8.52 o
  10   1   1      101.81       94.40      4.83 o
  11   1   1       35.98       35.63      2.98 o
  12   1   1        4.56        0.56      4.69 o
  13   1   1       17.19       25.53      6.91 o
 -13   2   1       10.92        3.44     11.40 o
 -12   2   1        1.28        0.15      6.91 o
 -11   2   1       10.81        9.48      1.60 o
 -10   2   1       14.35       12.76      2.07 o
  -9   2   1      496.45      549.40      8.86 o
  -8   2   1      646.76      636.43      9.03 o
  -7   2   1      247.21      253.17      4.15 o
  -6   2   1      240.94      289.71      3.90 o
  -5   2   1      343.78      348.46      4.72 o
  -4   2   1      163.08      190.04      2.68 o
  -3   2   1       10.15       12.24      0.92 o
  -2   2   1      656.33      549.50     11.05 o
  -1   2   1     1275.65      985.06     21.53 o
   0   2   1      202.47      200.25      8.40 o
   1   2   1     5037.88     4678.72     75.86 o
   2   2   1        0.37        4.88      0.49 o
   3   2   1      757.86      820.27      9.96 o
   4   2   1      443.35      545.05      6.30 o
   5   2   1     2049.86     2198.59     24.16 o
   6   2   1     1472.03     1431.94     20.49 o
   7   2   1        9.80        8.49      1.38 o
   8   2   1      229.43      234.45      4.20 o
   9   2   1       17.95       20.03      1.63 o
  10   2   1        0.00        2.42      1.47 o
  11   2   1        1.44       -0.08      1.70 o
  12   2   1       39.55       36.43      4.73 o
  13   2   1       15.15       21.17      7.78 o
 -13   3   1       18.35        3.30      7.14 o
 -12   3   1      118.24      112.69      7.94 o
 -11   3   1        0.01        1.92      4.26 o
 -10   3   1       18.76       12.58      1.98 o
  -9   3   1       62.80       47.38      3.91 o
  -8   3   1      121.37      112.46      2.61 o
  -7   3   1      443.20      466.58      7.15 o
  -6   3   1     1115.91     1141.71     15.54 o
  -5   3   1        5.05        2.07      0.94 o
  -4   3   1       97.68      114.81      3.91 o
  -3   3   1      396.39      372.12      5.80 o
  -2   3   1     1412.49     1311.84     17.27 o
   1   3   1     9374.39     8749.06    198.23 o
   2   3   1      865.79      886.36     13.10 o
   3   3   1     3908.80     3758.58     47.47 o
   4   3   1        6.83        7.19      0.72 o
   5   3   1      818.71      717.93      8.46 o
   6   3   1      226.69      255.43      3.93 o
   7   3   1       64.99       56.95      1.77 o
   8   3   1       84.55       96.06      2.43 o
   9   3   1       35.65       38.84      1.77 o
  10   3   1      137.45      130.82     10.48 o
  11   3   1       12.92       16.15      2.03 o
  12   3   1        1.08        0.53      3.19 o
  13   3   1        6.94       20.95     12.78 o
 -13   4   1        0.92        0.52      4.36 o
 -12   4   1        0.43        1.04      3.70 o
 -11   4   1       96.41      107.71      4.37 o
 -10   4   1       21.11       16.64      5.76 o
  -9   4   1      438.27      472.07     10.36 o
  -8   4   1       57.39       48.74      3.34 o
  -7   4   1       50.99       57.95      3.57 o
  -6   4   1      701.77      713.35     20.61 o
  -5   4   1      423.76      331.80      7.94 o
  -4   4   1      981.37     1083.92     14.27 o
  -3   4   1      905.35      798.39     11.57 o
  -2   4   1     1373.01     1320.09     17.83 o
  -1   4   1       29.22       56.72      1.70 o
   0   4   1      653.05      599.94      8.82 o
   1   4   1     4918.98     4647.65     54.37 o
   2   4   1      327.32      282.92      4.52 o
   3   4   1     7715.46     7692.77    113.36 o
   4   4   1     1613.40     1525.76     20.88 o
   5   4   1        6.96        7.66      0.94 o
   6   4   1      143.97      135.60      2.81 o
   7   4   1       57.05       62.15      2.04 o
   8   4   1       55.35       58.71      2.26 o
   9   4   1       10.77       10.54      2.53 o
  10   4   1        6.49        8.25      2.07 o
  11   4   1        9.81        7.37      2.92 o
  12   4   1        2.99        2.07      5.41 o
 -13   5   1       13.83        6.71      8.75 o
 -12   5   1       79.62       78.44      6.00 o
 -11   5   1       31.47       32.25      3.68 o
 -10   5   1        2.29        3.01      1.72 o
  -9   5   1        8.49        3.98      1.21 o
  -8   5   1       26.53       25.12      2.99 o
  -7   5   1      211.35      197.57      4.20 o
  -6   5   1        0.77        3.16      1.38 o
  -5   5   1       69.85       87.25      2.53 o
  -4   5   1      238.69      214.69      4.15 o
  -3   5   1       83.74       84.17      2.26 o
  -2   5   1      299.86      310.42      5.36 o
  -1   5   1      511.08      509.41      7.36 o
   0   5   1      118.87      106.46      2.36 o
   1   5   1        0.00        4.26      0.82 o
   2   5   1        6.75        4.66      1.03 o
   3   5   1       71.45       61.60      1.63 o
   4   5   1       11.53       23.78      1.11 o
   5   5   1      486.20      427.41      6.80 o
   6   5   1      764.39      796.89     17.96 o
   7   5   1       75.92       88.94      2.38 o
   8   5   1      110.31      115.76      3.15 o
   9   5   1      475.73      501.13      8.90 o
  10   5   1       25.02       17.64      2.53 o
  11   5   1       25.32       23.61      2.93 o
  12   5   1       19.04       22.30      5.47 o
 -12   6   1        5.67       12.05     10.25 o
 -11   6   1        3.23       -0.50      4.72 o
 -10   6   1       33.15       38.43      3.91 o
  -9   6   1       19.73       18.64      6.91 o
  -8   6   1       24.07       17.85      1.70 o
  -7   6   1       29.58       33.11      2.04 o
  -6   6   1        1.64        4.54      2.07 o
  -5   6   1       78.11       90.80      7.83 o
  -4   6   1     2000.59     2054.34     28.61 o
  -3   6   1      349.66      403.17      6.36 o
  -2   6   1        0.80       -0.32      1.18 o
  -1   6   1       16.04        8.83      1.11 o
   0   6   1       75.92       78.19      4.14 o
   1   6   1      208.51      205.37      3.70 o
   2   6   1     2267.31     2151.27     28.97 o
   3   6   1     1388.31     1456.44     32.81 o
   4   6   1      233.95      236.53     11.40 o
   5   6   1       19.61       13.69      3.68 o
   6   6   1        1.04        1.93      1.38 o
   7   6   1      269.29      257.97      5.42 o
   8   6   1      828.51      861.72     16.69 o
   9   6   1       50.54       60.75      5.41 o
  10   6   1       35.75       34.38      9.32 o
  11   6   1        0.03       -1.38      2.06 o
  12   6   1       14.44        8.63      4.72 o
 -12   7   1        7.91        2.24      4.04 o
 -11   7   1        4.63        2.73      2.82 o
 -10   7   1       13.60       11.01      1.72 o
  -9   7   1       47.01       46.68      3.02 o
  -8   7   1      277.37      276.18      6.58 o
  -7   7   1       11.72       12.36      1.77 o
  -6   7   1      411.89      432.77      7.71 o
  -5   7   1       42.93       44.26      2.16 o
  -4   7   1        2.53        5.81      1.27 o
  -3   7   1      309.50      316.25     13.24 o
  -2   7   1      755.65      683.95     13.81 o
  -1   7   1     1588.10     1667.80     22.07 o
   0   7   1      418.00      412.57      7.65 o
   1   7   1       18.40       15.63      1.36 o
   2   7   1      447.43      480.79      8.08 o
   3   7   1      310.60      356.39      6.51 o
   4   7   1      105.89      122.25      3.58 o
   5   7   1      126.07      118.84      2.93 o
   6   7   1      114.75      112.79      3.15 o
   7   7   1        2.67        3.73      1.84 o
   8   7   1      153.90      132.06      4.14 o
   9   7   1      188.98      195.13      5.15 o
  10   7   1        0.91        3.22      2.06 o
  11   7   1       42.28       44.70      4.50 o
  12   7   1       11.14       -1.91      5.90 o
 -12   8   1        0.72        2.01      4.11 o
 -11   8   1       14.38       19.62      3.79 o
 -10   8   1       13.43       11.45      2.40 o
  -9   8   1       71.77       69.01      3.19 o
  -8   8   1        0.82        0.37      1.82 o
  -7   8   1       71.03       67.95      2.30 o
  -6   8   1       58.88       50.61      3.57 o
  -5   8   1      197.66      170.38      6.56 o
  -4   8   1       19.87       10.59      2.30 o
  -3   8   1      206.29      214.88      4.91 o
  -2   8   1       36.95       50.41      2.37 o
  -1   8   1        5.47        4.68      1.96 o
   0   8   1      300.38      351.81      6.19 o
   1   8   1      211.80      244.41      5.64 o
   2   8   1      308.71      279.32      5.44 o
   3   8   1       57.70       61.17      2.22 o
   4   8   1      319.91      340.82      7.37 o
   5   8   1      150.35      130.33      3.64 o
   6   8   1      495.14      534.61      9.01 o
   7   8   1        6.75        8.75      1.70 o
   8   8   1       64.61       64.81      2.88 o
   9   8   1       93.83       95.54      3.61 o
  10   8   1       58.53       65.39      3.60 o
  11   8   1        2.01        6.57      4.41 o
 -11   9   1       22.22       31.02      5.31 o
 -10   9   1       17.04       12.25      3.82 o
  -9   9   1        1.54        5.43      3.08 o
  -8   9   1      158.64      143.21      5.53 o
  -7   9   1      118.82      128.07      5.18 o
  -6   9   1       25.67       20.34      2.53 o
  -5   9   1       18.70       16.72      5.53 o
  -4   9   1      112.52      114.38      7.25 o
  -3   9   1       36.12       44.55      2.53 o
  -2   9   1       15.54       13.69      1.96 o
  -1   9   1       59.28       48.36      2.21 o
   0   9   1      729.00      816.83     12.53 o
   1   9   1      363.88      365.11      6.68 o
   2   9   1      233.22      286.54     10.82 o
   3   9   1      102.52      104.10      6.79 o
   4   9   1        2.70        3.04      4.37 o
   5   9   1      782.63      807.32     16.35 o
   6   9   1        4.59        2.94      6.68 o
   7   9   1        0.30       -0.19      1.48 o
   8   9   1       44.13       46.08      8.40 o
   9   9   1       29.09       25.85      2.21 o
  10   9   1       22.14       19.26      7.60 o
  11   9   1        0.75        6.38      4.23 o
 -11  10   1        0.31        1.81      4.19 o
 -10  10   1        0.15        0.75      7.48 o
  -9  10   1       13.71       11.12      2.82 o
  -8  10   1      177.49      170.74      4.95 o
  -7  10   1        0.55        0.34      1.51 o
  -6  10   1       44.34       55.51      8.98 o
  -5  10   1        2.96        1.69      2.99 o
  -4  10   1      159.29      176.70      4.49 o
  -3  10   1       35.21       30.66      2.08 o
  -2  10   1       15.61       13.00      1.95 o
  -1  10   1       20.25       25.79      4.72 o
   0  10   1       98.42       76.78      7.83 o
   1  10   1        3.84        4.06      5.41 o
   2  10   1       89.83       92.35      4.49 o
   3  10   1       49.85       74.08      3.04 o
   4  10   1      327.61      324.23     11.63 o
   5  10   1        0.08       -0.21      1.60 o
   6  10   1       79.89       77.35      2.75 o
   7  10   1        1.82        3.39      1.73 o
   8  10   1        0.13        1.69      2.19 o
   9  10   1        4.74        7.03      4.49 o
  10  10   1        6.49        4.22      2.99 o
 -10  11   1        2.68        2.18      4.95 o
  -9  11   1       27.99       21.99      4.43 o
  -8  11   1        9.53       10.16      7.14 o
  -7  11   1       30.50       28.11      2.24 o
  -6  11   1        4.72        4.46      2.42 o
  -5  11   1      100.03      104.85      4.03 o
  -4  11   1       23.35       30.10      2.68 o
  -3  11   1       20.39       24.62      2.42 o
  -2  11   1        4.74        9.02      2.13 o
  -1  11   1       90.86       83.14      3.04 o
   0  11   1      559.44      581.92     17.84 o
   1  11   1       21.07       29.30      4.95 o
   2  11   1       57.50       49.29      5.07 o
   3  11   1      248.28      249.52      6.68 o
   4  11   1       10.06        8.88      2.27 o
   5  11   1       25.56       27.47      2.27 o
   6  11   1       65.94       62.78      3.22 o
   7  11   1       95.81       85.88      3.84 o
   8  11   1        4.89        4.25      6.68 o
   9  11   1        3.16        9.41      5.99 o
  10  11   1        2.59       -3.29      7.24 o
  -9  12   1       39.00       43.53     13.70 o
  -8  12   1        0.01       -0.01      3.04 o
  -7  12   1       50.93       57.84      5.41 o
  -6  12   1        8.84        8.98      3.20 o
  -5  12   1       27.00       24.95      2.94 o
  -4  12   1       17.44       16.84      2.42 o
  -3  12   1       26.30       22.22      7.25 o
  -2  12   1        0.66        1.53      2.42 o
  -1  12   1        8.30        9.67      6.79 o
   0  12   1        6.99        7.83      2.32 o
   1  12   1        4.90        7.16      2.65 o
   2  12   1       22.94       24.94      3.34 o
   3  12   1      130.36      125.91      4.50 o
   4  12   1       59.57       52.65      3.19 o
   5  12   1       45.35       52.05      7.60 o
   6  12   1       40.08       36.14      8.52 o
   7  12   1       39.59       43.21     14.85 o
   8  12   1        1.81       -0.80      2.59 o
   9  12   1        0.15        3.62      8.06 o
  -9  13   1        2.59        1.83      3.84 o
  -8  13   1        3.02        6.68      3.33 o
  -7  13   1        3.32        4.28      2.67 o
  -6  13   1        7.76        4.20      5.76 o
  -5  13   1       10.81       12.79      4.83 o
  -4  13   1        2.58        7.18      2.76 o
  -3  13   1       21.17       19.39      7.71 o
  -2  13   1       26.21       25.89      2.75 o
  -1  13   1       10.10        7.19      3.07 o
   0  13   1       24.57       20.77      4.03 o
   1  13   1        5.70        2.72      3.45 o
   2  13   1       90.03       78.12      4.24 o
   3  13   1      195.52      223.34      7.06 o
   4  13   1      115.03      133.56      7.28 o
   5  13   1       46.79       34.91      4.32 o
   6  13   1        5.46        7.15      2.42 o
   7  13   1        5.21        7.18      5.76 o
   8  13   1        2.03        5.39      5.30 o
  -8  14   1        0.34       -3.70      3.70 o
  -7  14   1        1.36        4.39      3.89 o
  -6  14   1       15.15       16.06      6.79 o
  -5  14   1        0.02        4.09      7.71 o
  -4  14   1       21.71       17.95      3.48 o
  -3  14   1        5.24        4.81      3.34 o
  -2  14   1        5.57        4.99      4.10 o
  -1  14   1        3.51        4.75      3.02 o
   0  14   1        9.77       12.18      2.61 o
   1  14   1        0.33       -2.17      4.83 o
   2  14   1       15.55       12.66      5.53 o
   3  14   1       11.74       11.40      3.34 o
   4  14   1        1.42        3.78      2.82 o
   5  14   1        7.23        7.69      2.92 o
   6  14   1        4.83        6.85      2.24 o
   7  14   1        0.24        0.49      5.80 o
  -6  15   1       51.02       45.20      8.98 o
  -5  15   1        2.75       -3.53      3.80 o
  -4  15   1        2.23       -3.25     10.36 o
  -3  15   1        7.33        6.45      4.60 o
  -2  15   1        2.45        5.60      3.68 o
  -1  15   1        1.81        5.97      3.80 o
   0  15   1       16.05       19.07      3.26 o
   1  15   1       66.18       76.87     13.35 o
   2  15   1        1.17        6.83      4.60 o
   3  15   1       45.64       43.97     11.51 o
   4  15   1       11.05       12.10      3.26 o
   5  15   1       11.46        3.43      5.39 o
   6  15   1        1.08       -4.88      4.88 o
  -5  16   1        0.01        4.69      3.89 o
  -4  16   1       66.91       76.13     10.48 o
  -3  16   1       20.06       11.50     22.33 o
  -2  16   1        4.82       11.26      4.68 o
  -1  16   1        1.39        8.64     17.50 o
   0  16   1        3.28        5.29      3.44 o
   1  16   1        0.51        3.05      4.26 o
   2  16   1        8.57        3.07      4.53 o
   3  16   1       36.26       36.86      4.18 o
   4  16   1        0.00       -1.30      5.33 o
  -2  17   1        0.56       14.54      7.14 o
  -1  17   1        0.04        3.22      4.68 o
   0  17   1        0.25       -1.15      3.45 o
   1  17   1        0.14        2.43      4.18 o
   2  17   1        0.92       -2.12      4.14 o
 -12   0   2       35.30       35.92      5.53 o
 -10   0   2       13.99       13.81      2.07 o
  -8   0   2     3061.08     3229.01     60.09 o
  -6   0   2     1035.50     1190.99     19.34 o
  -4   0   2       22.53       11.97      1.15 o
  -2   0   2     8913.88     7740.65    174.29 o
   0   0   2      273.83      177.74      2.99 o
   2   0   2     1753.34     1537.72     23.48 o
   4   0   2     1032.50     1031.67     15.20 o
   6   0   2     1046.72     1179.71     18.65 o
   8   0   2      176.35      176.13      5.76 o
  10   0   2       46.26       39.14      3.22 o
  12   0   2       22.10       12.66     11.51 o
 -13   1   2        1.12       -0.39      4.13 o
 -12   1   2       44.28       46.17      6.22 o
 -11   1   2      101.98       95.33      3.79 o
 -10   1   2       21.65       21.74      1.93 o
  -9   1   2      523.50      556.38     10.94 o
  -8   1   2      181.34      179.09      6.56 o
  -7   1   2       61.21       52.45      2.07 o
  -6   1   2     1105.67     1108.40     13.73 o
  -5   1   2      291.46      293.36      7.25 o
  -4   1   2      350.21      349.90      5.13 o
  -3   1   2       76.25       63.35      2.53 o
  -2   1   2      215.83      250.65      4.03 o
  -1   1   2     1483.40     1567.45     16.64 o
   0   1   2       33.03       38.64      1.61 o
   1   1   2     3283.19     3014.23     34.90 o
   3   1   2      139.44      153.39      5.18 o
   4   1   2     1961.99     2086.59     22.71 o
   5   1   2      341.50      374.27      7.94 o
   6   1   2       47.31       79.78      2.42 o
   7   1   2       99.78      114.29      2.49 o
   8   1   2        1.23        1.28      1.11 o
   9   1   2       55.07       55.03      4.72 o
  10   1   2       30.00       32.01      2.30 o
  11   1   2       18.56       19.67      3.91 o
  12   1   2       42.23       38.57      5.07 o
 -13   2   2       38.90       37.33      5.79 o
 -12   2   2        1.03        4.50      5.07 o
 -11   2   2       17.57       16.35      2.88 o
 -10   2   2       15.66       12.24      1.21 o
  -9   2   2        0.28        2.48      1.50 o
  -8   2   2        3.75        5.43      1.61 o
  -7   2   2      261.35      252.68      3.99 o
  -6   2   2      967.47      977.35     27.28 o
  -5   2   2       43.63       32.32      3.57 o
  -4   2   2      228.36      195.55      3.33 o
  -3   2   2      334.22      411.93      8.17 o
  -2   2   2     7085.81     6691.08     98.42 o
  -1   2   2      634.63      863.03     18.65 o
   0   2   2      192.99      185.49      2.36 o
   1   2   2     9170.23     8308.21    186.32 o
   2   2   2     1637.40     1629.48     19.86 o
   3   2   2      436.34      327.41      4.46 o
   4   2   2       86.71       67.15      1.54 o
   5   2   2      902.84      803.67     10.52 o
   6   2   2      277.21      273.96      4.46 o
   7   2   2      214.76      215.53      3.97 o
   8   2   2       18.83       27.83      2.07 o
   9   2   2      308.48      311.49      5.64 o
  10   2   2       50.49       52.48      6.33 o
  11   2   2       26.56       25.22      2.54 o
  12   2   2        0.43        4.28      3.68 o
 -13   3   2       29.28       34.84      5.60 o
 -12   3   2        5.12        6.43      4.87 o
 -11   3   2       27.50       26.52      2.37 o
 -10   3   2       93.63      105.31      3.28 o
  -9   3   2      180.16      195.07      4.47 o
  -8   3   2      288.05      303.14      8.75 o
  -7   3   2      828.72      879.11     25.10 o
  -6   3   2      179.51      200.90      3.47 o
  -5   3   2     2436.25     2523.37     31.26 o
  -4   3   2     2581.93     2431.25     29.93 o
  -3   3   2       72.97       70.08      1.44 o
  -2   3   2        6.24       13.83      0.81 o
  -1   3   2     1743.84     1752.22     41.56 o
   1   3   2     9497.69     8616.43    158.26 o
   2   3   2     3871.08     3716.58     51.19 o
   3   3   2       22.07       30.49      0.94 o
   4   3   2       38.32       31.48      1.05 o
   5   3   2      877.98      928.31     10.88 o
   6   3   2      530.99      612.95      8.84 o
   7   3   2      257.26      274.88      5.11 o
   8   3   2       11.47        8.65      1.38 o
   9   3   2       10.34        8.46      2.88 o
  10   3   2       83.45       70.55      2.49 o
  11   3   2        3.08        2.53      1.95 o
  12   3   2       56.65       59.08      7.58 o
 -13   4   2        6.75       11.07      5.06 o
 -12   4   2       61.12       76.55     10.71 o
 -11   4   2        6.79        7.46      5.99 o
 -10   4   2      126.14      117.78      3.90 o
  -9   4   2       14.48       16.81      1.74 o
  -8   4   2      117.00      127.78      3.31 o
  -7   4   2       16.35       13.85      1.38 o
  -6   4   2      315.10      371.69      9.09 o
  -5   4   2       26.11       18.57      1.30 o
  -4   4   2     4483.27     4345.72    154.60 o
  -3   4   2      343.21      295.61      5.64 o
  -2   4   2      819.78      670.36      9.96 o
  -1   4   2      717.99      740.77     12.78 o
   0   4   2     5650.98     5012.42     62.28 o
   1   4   2      242.74      157.43      4.60 o
   2   4   2      807.78      799.27     12.14 o
   3   4   2       34.25       28.40      1.05 o
   4   4   2      133.12      135.47      2.68 o
   5   4   2      552.44      578.86     11.97 o
   6   4   2      201.88      227.58      3.87 o
   7   4   2       23.99       21.29      3.22 o
   8   4   2      584.45      621.24     11.00 o
   9   4   2       13.14       12.81      1.82 o
  10   4   2        5.00        3.16      2.09 o
  11   4   2        0.00        0.07      1.93 o
  12   4   2        0.22        0.77      4.73 o
 -13   5   2        0.03       -2.40      4.64 o
 -12   5   2        0.32       -0.95      4.60 o
 -11   5   2        9.59       12.57      2.71 o
 -10   5   2      107.18       99.43      4.08 o
  -9   5   2       19.04       19.40      1.44 o
  -8   5   2       14.99       13.05      2.07 o
  -7   5   2      305.14      328.09     10.13 o
  -6   5   2      371.43      418.91     14.97 o
  -5   5   2       33.19       34.50      1.87 o
  -4   5   2       67.38       77.68      2.32 o
  -3   5   2     1689.54     1660.59     47.54 o
  -2   5   2      164.82      146.66      2.59 o
  -1   5   2     1720.16     1663.78     21.20 o
   0   5   2      460.84      475.55      7.00 o
   1   5   2      507.55      533.96     13.12 o
   2   5   2     1430.46     1440.18     29.82 o
   3   5   2      120.78      106.29      2.53 o
   4   5   2      950.15      975.33     21.53 o
   5   5   2     1182.43     1213.66     33.73 o
   6   5   2      477.12      465.80      6.93 o
   7   5   2        3.35        1.77      2.99 o
   8   5   2      504.86      492.86      8.60 o
   9   5   2      126.23      140.43      4.04 o
  10   5   2       41.94       36.51      5.41 o
  11   5   2        7.03        5.46     10.13 o
  12   5   2        3.51        0.94      9.09 o
 -12   6   2        1.80        5.03      3.87 o
 -11   6   2       25.36       24.46     11.74 o
 -10   6   2        0.11       -0.47      1.70 o
  -9   6   2       86.45       86.71      4.03 o
  -8   6   2       20.96       21.58      2.42 o
  -7   6   2      363.98      352.94      9.67 o
  -6   6   2      171.05      203.51      4.55 o
  -5   6   2       78.97       79.25      2.60 o
  -4   6   2        0.76        0.62      1.38 o
  -3   6   2       63.32       95.87      4.72 o
  -2   6   2      190.17      137.11      3.68 o
  -1   6   2      469.09      501.69      7.46 o
   0   6   2        8.18       14.37      1.73 o
   1   6   2     2398.85     2354.78     29.13 o
   2   6   2     1118.65     1105.73     15.72 o
   3   6   2      265.52      252.24      5.64 o
   4   6   2       81.62       94.73      3.22 o
   5   6   2      290.15      323.79      5.64 o
   6   6   2       28.44       28.17      1.60 o
   7   6   2        2.13        3.96      3.45 o
   8   6   2        0.01       -0.98      1.49 o
   9   6   2      328.06      340.57      8.22 o
  10   6   2        0.64        0.22      5.07 o
  11   6   2        1.82        3.39      2.97 o
  12   6   2        0.08       -2.14      5.31 o
 -12   7   2       13.04       14.96      5.18 o
 -11   7   2       10.32       10.68      6.45 o
 -10   7   2       35.29       28.50      2.24 o
  -9   7   2      180.94      177.16      5.41 o
  -8   7   2        0.36        1.03      2.07 o
  -7   7   2      225.08      224.07      9.55 o
  -6   7   2       44.07       47.36      2.19 o
  -5   7   2        4.40        3.47      3.11 o
  -4   7   2      292.48      335.24      6.14 o
  -3   7   2     1701.78     1785.47     36.26 o
  -2   7   2      192.77      183.72      3.64 o
  -1   7   2     1221.62     1237.64     18.20 o
   0   7   2       20.66       21.13      1.61 o
   1   7   2      109.35      108.43      2.59 o
   2   7   2        7.26        5.04      2.65 o
   3   7   2      367.02      345.13      6.48 o
   4   7   2       87.38       91.50      2.70 o
   5   7   2       87.94       98.52      2.59 o
   6   7   2      190.24      172.67      3.87 o
   7   7   2        2.66        4.92      3.68 o
   8   7   2       69.37       61.35      3.45 o
   9   7   2        0.67       -0.65      1.49 o
  10   7   2       18.20       19.60      5.30 o
  11   7   2       32.48       35.19      5.86 o
 -12   8   2       44.97       49.23      8.63 o
 -11   8   2        1.93        3.67      4.38 o
 -10   8   2       28.56       21.35      3.15 o
  -9   8   2       13.47       14.23      4.83 o
  -8   8   2       13.31        9.32      2.10 o
  -7   8   2       11.11       11.30      2.03 o
  -6   8   2       12.67       17.50      1.73 o
  -5   8   2      442.34      474.15      8.74 o
  -4   8   2      114.67      110.18      3.27 o
  -3   8   2        8.61       11.11      2.65 o
  -2   8   2        0.24       -3.22      3.22 o
  -1   8   2     1308.88     1290.11     19.42 o
   0   8   2      552.63      593.18      9.44 o
   1   8   2      104.80      115.05      2.81 o
   2   8   2      729.11      795.63     17.73 o
   3   8   2        5.69        4.59      2.88 o
   4   8   2        4.84        5.56      5.07 o
   5   8   2       40.48       32.54      4.72 o
   6   8   2       13.44       16.18      1.53 o
   7   8   2       62.53       68.52      2.99 o
   8   8   2       77.87       81.67      2.72 o
   9   8   2       27.33       21.90      2.22 o
  10   8   2        0.85       -2.61      3.29 o
  11   8   2        8.09       10.61      5.71 o
 -11   9   2        2.73       15.38      6.22 o
 -10   9   2       14.83       11.15      4.22 o
  -9   9   2       16.86       10.30      3.54 o
  -8   9   2        5.54        6.68      2.52 o
  -7   9   2       48.47       49.67      3.11 o
  -6   9   2       12.03       16.91      2.10 o
  -5   9   2       44.80       49.06      2.45 o
  -4   9   2      111.55      110.69      3.48 o
  -3   9   2       91.18       87.58      3.07 o
  -2   9   2      269.45      284.38      5.68 o
  -1   9   2      525.13      539.74     15.89 o
   0   9   2      905.13      994.92     15.38 o
   1   9   2      196.02      216.29      4.51 o
   2   9   2       20.15       21.03      6.56 o
   3   9   2       15.16       12.01      4.03 o
   4   9   2        0.36        0.83      4.49 o
   5   9   2      153.33      184.33      7.94 o
   6   9   2      180.75      189.44      4.59 o
   7   9   2       24.98       32.45      2.88 o
   8   9   2       11.89       11.89      1.57 o
   9   9   2        7.25       10.36      2.80 o
  10   9   2       34.96       28.00      4.13 o
  11   9   2       21.21       26.46      7.94 o
 -11  10   2        2.71       -2.50      4.04 o
 -10  10   2        1.27       -3.23      3.23 o
  -9  10   2        1.08        2.02      3.91 o
  -8  10   2       70.69       69.95     15.31 o
  -7  10   2        5.80        4.92      1.67 o
  -6  10   2      127.70      124.42      5.53 o
  -5  10   2        3.45        1.38      7.25 o
  -4  10   2       14.57       12.82      2.53 o
  -3  10   2     1015.13     1130.26     18.24 o
  -2  10   2      400.74      453.78     34.42 o
  -1  10   2      282.57      322.94     11.97 o
   0  10   2      149.93      166.24     12.43 o
   1  10   2       16.72       23.62      5.30 o
   2  10   2      335.97      331.17      9.55 o
   3  10   2       87.55       98.67      7.14 o
   4  10   2      120.81      127.88      3.87 o
   5  10   2       45.47       44.28      2.11 o
   6  10   2      105.00      104.30      3.34 o
   7  10   2        1.81        1.97      1.77 o
   8  10   2        8.28        7.96      5.87 o
   9  10   2       55.13       55.14      4.00 o
  10  10   2        0.04       -5.11      5.54 o
 -10  11   2        4.20       -2.21      6.11 o
  -9  11   2       25.52       15.57      5.76 o
  -8  11   2       10.09       13.17      3.23 o
  -7  11   2       29.35       24.52      2.42 o
  -6  11   2       91.27       98.45      4.78 o
  -5  11   2       60.25       62.59     12.66 o
  -4  11   2      101.59      102.40      3.58 o
  -3  11   2        4.93        5.80      5.18 o
  -2  11   2       31.50       40.63      2.92 o
  -1  11   2        7.35        8.34      2.16 o
   0  11   2        5.61       11.51      1.95 o
   1  11   2       43.24       35.61      3.80 o
   2  11   2       86.74      107.80      3.91 o
   3  11   2       64.12       73.84      6.33 o
   4  11   2        0.99        0.94      1.70 o
   5  11   2       32.32       38.31      2.36 o
   6  11   2        0.98        0.56      1.71 o
   7  11   2        7.45        4.91      1.74 o
   8  11   2        1.05        1.13      2.88 o
   9  11   2        6.12       10.85      3.87 o
  -9  12   2        0.26       -2.73      8.17 o
  -8  12   2       71.97       78.29      5.02 o
  -7  12   2      147.78      138.04      4.90 o
  -6  12   2       41.20       29.27      3.66 o
  -5  12   2       14.99       13.39      3.47 o
  -4  12   2       17.93       21.49      5.07 o
  -3  12   2       83.57       83.86      3.29 o
  -2  12   2       64.51       65.39      4.26 o
  -1  12   2        6.48        6.75      2.47 o
   0  12   2       93.86       92.24      3.65 o
   1  12   2        7.15        9.78      2.42 o
   2  12   2        0.80        3.85      1.87 o
   3  12   2      237.23      219.75     10.82 o
   4  12   2      174.18      183.04      6.07 o
   5  12   2        0.25        0.63      2.88 o
   6  12   2        5.04        4.75      2.07 o
   7  12   2        1.42       -0.46      2.14 o
   8  12   2        0.72       -2.80      5.42 o
   9  12   2        2.99        2.42      4.94 o
  -9  13   2       18.36       13.09      6.33 o
  -8  13   2        1.85        6.45      3.67 o
  -7  13   2       37.97       40.71      4.02 o
  -6  13   2       14.22       12.58      3.49 o
  -5  13   2       35.56       42.15      6.10 o
  -4  13   2        3.20        7.02      5.99 o
  -3  13   2       15.31        8.83      6.10 o
  -2  13   2        0.06        2.49      2.43 o
  -1  13   2       20.79       24.51      3.68 o
   0  13   2        3.97       -3.74      4.83 o
   1  13   2       13.80       11.66      2.54 o
   2  13   2       77.82       69.78      4.06 o
   3  13   2      119.03      108.40      4.52 o
   4  13   2      120.59      128.20     12.20 o
   5  13   2       19.12       15.65      2.62 o
   6  13   2       36.13       41.78      3.01 o
   7  13   2        0.08       -1.66      3.04 o
   8  13   2        0.12        4.95      5.92 o
  -8  14   2        7.06        4.23      5.64 o
  -7  14   2        1.16        2.77      3.93 o
  -6  14   2        2.91        5.96      2.97 o
  -5  14   2       64.83       54.81      4.41 o
  -4  14   2        1.22        5.56      3.38 o
  -3  14   2        0.09        5.76     11.17 o
  -2  14   2       53.81       62.39      4.83 o
  -1  14   2        1.93        5.00      5.07 o
   0  14   2        5.87        4.12      2.66 o
   1  14   2       75.43       63.23      5.64 o
   2  14   2        2.06        4.14      7.48 o
   3  14   2        0.29       -0.44      8.29 o
   4  14   2       14.83       10.58     11.63 o
   5  14   2       21.62       19.38      5.64 o
   6  14   2        6.87        9.26      3.77 o
   7  14   2       12.38       10.00      7.48 o
  -6  15   2       19.54       18.43      8.29 o
  -5  15   2       10.87       14.99      3.49 o
  -4  15   2        7.27        8.66      4.83 o
  -3  15   2        0.52       -0.49      3.65 o
  -2  15   2        3.36        2.50      4.21 o
  -1  15   2        0.06        3.16      3.25 o
   0  15   2       14.34       10.66      3.08 o
   1  15   2       33.61       42.12      7.48 o
   2  15   2       10.36        8.07      4.26 o
   3  15   2        3.32        1.91      3.44 o
   4  15   2        0.80       -1.77      7.02 o
   5  15   2        6.39       -2.81     13.47 o
   6  15   2        0.40       -0.07      5.00 o
  -5  16   2       49.41       52.67      5.54 o
  -4  16   2       18.17       24.20      7.25 o
  -3  16   2        2.17        4.69      4.08 o
  -2  16   2        4.85        2.91      3.56 o
  -1  16   2        0.04       -2.18      9.67 o
   0  16   2        3.89        9.63      4.26 o
   1  16   2        0.00        5.41     10.82 o
   2  16   2        5.23       -3.37      3.57 o
   3  16   2        0.30        5.79      7.02 o
   4  16   2        8.37       17.19     14.04 o
  -2  17   2        2.29       13.14      4.77 o
  -1  17   2       11.59        8.55      4.49 o
   0  17   2        0.70       -0.46      4.37 o
   1  17   2        1.72        8.29      5.76 o
 -13   0   3      128.86      141.36     11.05 o
 -11   0   3      367.22      402.91     13.12 o
  -9   0   3       44.63       38.22      2.99 o
  -7   0   3      157.67      170.37      5.30 o
  -5   0   3     4186.55     4456.15     73.67 o
  -3   0   3     3923.34     3515.42     51.80 o
  -1   0   3     4933.65     4487.92     59.63 o
   1   0   3     7573.23     6702.53    107.98 o
   3   0   3        1.63        4.37      0.92 o
   5   0   3      140.86      148.73      3.45 o
   7   0   3        6.32       10.13      1.61 o
   9   0   3        5.22        6.45      2.07 o
  11   0   3       56.87       48.12      3.91 o
 -13   1   3        2.75       -0.85      4.67 o
 -12   1   3        7.67        6.87      3.75 o
 -11   1   3      104.13       89.05      3.84 o
 -10   1   3        9.67       10.52      1.73 o
  -9   1   3       11.13       11.74      2.30 o
  -8   1   3      469.50      517.85     16.12 o
  -7   1   3      457.77      456.71      8.06 o
  -6   1   3       90.45       76.90      2.12 o
  -5   1   3     3350.73     3538.56     52.38 o
  -4   1   3     1929.78     1990.48     39.48 o
  -3   1   3      499.25      552.44      6.58 o
  -2   1   3     1122.07     1058.21     13.70 o
  -1   1   3     2024.88     1763.06     26.94 o
   0   1   3     1466.96     1224.41     11.67 o
   1   1   3     4638.80     4549.13     46.63 o
   2   1   3     1633.86     1461.44     17.73 o
   3   1   3     1003.76      877.65     11.28 o
   4   1   3      789.15      701.25      8.54 o
   5   1   3      198.18      190.78      3.01 o
   6   1   3        2.30        3.88      1.04 o
   7   1   3      699.08      718.37     10.34 o
   8   1   3      153.09      175.85      4.95 o
   9   1   3        1.86        0.09      1.61 o
  10   1   3        8.69        4.83      3.45 o
  11   1   3        0.82        0.93      6.10 o
  12   1   3        0.70        8.28      5.29 o
 -13   2   3        1.78        1.50      4.06 o
 -12   2   3       42.66       45.15      4.76 o
 -11   2   3        3.07       -0.23      2.93 o
 -10   2   3        0.19        0.92      2.07 o
  -9   2   3      150.99      153.13      6.22 o
  -8   2   3      406.52      408.73     13.70 o
  -7   2   3        1.24        1.60      1.21 o
  -6   2   3       50.66       36.68      2.65 o
  -5   2   3       76.76       66.77      1.79 o
  -4   2   3        1.09        4.89      1.15 o
  -3   2   3       45.50       37.82      1.38 o
  -2   2   3     3373.92     3471.73     55.83 o
  -1   2   3     2916.46     2659.29     31.77 o
   0   2   3        0.28        4.64      0.38 o
   1   2   3       42.65       46.17      1.50 o
   2   2   3       67.01       77.17      1.73 o
   3   2   3       50.41       64.33      1.50 o
   4   2   3     7871.28     8024.00    116.71 o
   5   2   3      998.17     1026.45     12.55 o
   6   2   3        5.57        6.45      1.05 o
   7   2   3       74.64       69.07      2.12 o
   8   2   3      343.23      355.55      6.25 o
   9   2   3       10.55       12.00      1.54 o
  10   2   3      105.84       93.26      3.26 o
  11   2   3        0.02        0.38      2.40 o
  12   2   3       10.06        9.12      4.08 o
 -13   3   3       21.28       27.55      5.76 o
 -12   3   3        1.53        4.54      4.56 o
 -11   3   3      160.37      162.85      5.73 o
 -10   3   3        9.85        9.30      1.53 o
  -9   3   3      255.17      268.85      5.41 o
  -8   3   3      561.66      585.82      9.76 o
  -7   3   3      172.03      185.88      3.99 o
  -6   3   3        2.89       -1.15      1.15 o
  -5   3   3      168.46      154.60      3.68 o
  -4   3   3     1197.24     1300.39     16.68 o
  -3   3   3     1122.30     1105.69     21.30 o
  -2   3   3      396.96      340.21     10.94 o
  -1   3   3      598.53      541.24      6.81 o
   0   3   3       27.05       62.58      1.11 o
   1   3   3       42.50       15.87      1.73 o
   2   3   3       24.42       17.90      0.59 o
   3   3   3      724.85      784.88     17.04 o
   4   3   3       14.21       20.38      0.98 o
   5   3   3      223.20      197.40      3.80 o
   6   3   3        7.52        6.62      1.05 o
   7   3   3      560.08      596.77      9.24 o
   8   3   3      638.51      643.83      9.85 o
   9   3   3       52.59       48.97      2.16 o
  10   3   3       26.79       21.73      1.99 o
  11   3   3        0.01        4.05      2.03 o
  12   3   3        4.37        7.36      4.81 o
 -13   4   3       15.19       19.84      5.57 o
 -12   4   3        1.09       -1.40      5.07 o
 -11   4   3       18.88       16.09      5.64 o
 -10   4   3        1.88        2.55      6.45 o
  -9   4   3      140.29      138.37      4.83 o
  -8   4   3       42.51       45.90      2.19 o
  -7   4   3     1637.81     1749.97     33.84 o
  -6   4   3       10.81       14.85      1.47 o
  -5   4   3       56.19       69.76      2.12 o
  -4   4   3      138.31      112.18      2.34 o
  -3   4   3      210.36      226.47      3.91 o
  -2   4   3      107.76      109.57      2.19 o
  -1   4   3      489.84      385.16      5.24 o
   0   4   3     1337.81     1420.91     16.78 o
   1   4   3      331.45      270.02     14.73 o
   2   4   3     4741.18     4879.45     61.43 o
   3   4   3       74.36       69.67      1.63 o
   4   4   3      167.21      158.37      8.29 o
   5   4   3        0.47        1.97      0.88 o
   6   4   3      811.65      884.52     18.30 o
   7   4   3        2.20        2.60      1.32 o
   8   4   3      150.45      150.99      3.93 o
   9   4   3       86.07       82.53      7.71 o
  10   4   3        0.42        0.89      2.04 o
  11   4   3      104.21      107.24      6.36 o
  12   4   3        2.59       -4.41      4.85 o
 -13   5   3        4.66        0.61      6.03 o
 -12   5   3       12.51        9.60      4.28 o
 -11   5   3        5.66        8.20      2.80 o
 -10   5   3       36.33       49.33      3.91 o
  -9   5   3        3.58        5.38      3.68 o
  -8   5   3       74.36       73.99      5.18 o
  -7   5   3      111.84      112.23     12.20 o
  -6   5   3       22.90       24.36      1.79 o
  -5   5   3       45.04       43.22      1.87 o
  -4   5   3      960.01      951.87     27.40 o
  -3   5   3      453.93      387.23      6.91 o
  -2   5   3      701.52      675.41     11.40 o
  -1   5   3      101.92       85.97      4.26 o
   0   5   3      663.71      760.06      9.77 o
   1   5   3     3667.28     3813.11     48.87 o
   2   5   3       11.64        4.05      1.03 o
   3   5   3      838.30      820.64     13.33 o
   4   5   3      139.62      132.22      8.86 o
   5   5   3       49.48       43.64      1.63 o
   6   5   3      414.79      419.74     12.20 o
   7   5   3       34.94       32.96      1.77 o
   8   5   3       18.78       31.78      3.34 o
   9   5   3       43.75       40.53      3.57 o
  10   5   3        3.43        4.80      1.95 o
  11   5   3       15.43       20.71      4.05 o
  12   5   3        0.40        1.63      6.58 o
 -12   6   3        3.62       -2.91      4.28 o
 -11   6   3        3.85        3.94      6.10 o
 -10   6   3       86.97       83.83     11.28 o
  -9   6   3        9.09        7.37      2.12 o
  -8   6   3      195.35      204.86      8.06 o
  -7   6   3       57.54       61.93      3.22 o
  -6   6   3      301.48      272.57      5.90 o
  -5   6   3        9.73       14.69      1.96 o
  -4   6   3        4.78        0.62      1.38 o
  -3   6   3        5.32        6.16      1.50 o
  -2   6   3        0.74        1.01      1.27 o
  -1   6   3       30.69       38.50      1.42 o
   0   6   3    10182.60    10594.82    140.87 o
   1   6   3       42.07       35.27      2.99 o
   2   6   3     1115.01     1113.64     17.46 o
   3   6   3       17.91       15.37      1.60 o
   4   6   3      138.08      154.28      4.95 o
   5   6   3      473.29      488.88      8.10 o
   6   6   3       43.44       42.42      2.19 o
   7   6   3        5.73        4.16      2.19 o
   8   6   3        3.35        2.41      1.54 o
   9   6   3        5.43        3.68      2.12 o
  10   6   3       94.97       74.94      7.02 o
  11   6   3        1.26        3.12      3.02 o
 -12   7   3        0.05       -3.32     12.78 o
 -11   7   3       40.12       43.28      3.81 o
 -10   7   3      203.18      238.92     15.31 o
  -9   7   3        0.24        0.16      1.28 o
  -8   7   3       55.48       39.82      7.25 o
  -7   7   3       20.34       19.19      2.03 o
  -6   7   3      546.53      529.33     30.39 o
  -5   7   3        8.54        9.72      1.54 o
  -4   7   3      798.74      854.32     12.99 o
  -3   7   3      839.99      869.53     14.50 o
  -2   7   3      341.69      372.38      7.25 o
  -1   7   3       35.95       56.03      1.95 o
   0   7   3     1211.16     1278.04     17.15 o
   1   7   3      240.70      233.80      3.87 o
   2   7   3      732.63      760.47     11.99 o
   3   7   3      719.67      774.76     12.62 o
   4   7   3        3.08        5.42      1.04 o
   5   7   3       49.16       52.60      2.22 o
   6   7   3       11.25       12.32      1.30 o
   7   7   3       11.28       13.63      1.49 o
   8   7   3        2.36        4.04      2.19 o
   9   7   3        2.02        3.34      1.95 o
  10   7   3        5.52       11.10      3.68 o
  11   7   3        4.75        1.43      2.95 o
 -12   8   3        0.00       -5.18      5.18 o
 -11   8   3       22.08       22.42      5.53 o
 -10   8   3        4.76        8.17      3.09 o
  -9   8   3       33.24       25.54      3.17 o
  -8   8   3       19.09       17.14      2.99 o
  -7   8   3      566.65      586.80     11.47 o
  -6   8   3      112.28      112.50      4.26 o
  -5   8   3      141.41      155.92      3.93 o
  -4   8   3       59.89       51.82      2.47 o
  -3   8   3      232.40      272.61      5.39 o
  -2   8   3      256.21      283.80      5.49 o
  -1   8   3      115.89       99.80      2.78 o
   0   8   3      244.74      226.97      4.15 o
   1   8   3        9.12        5.95      1.05 o
   2   8   3     1135.94     1219.90     18.81 o
   3   8   3        0.75        0.64      3.11 o
   4   8   3      112.16      119.49      4.26 o
   5   8   3       71.56       68.64      5.41 o
   6   8   3      289.68      298.65     12.20 o
   7   8   3      105.51       88.86      2.98 o
   8   8   3        8.85       11.43      5.18 o
   9   8   3       19.65       14.10      2.63 o
  10   8   3       19.66       18.69      3.75 o
  11   8   3        0.34       14.25      6.53 o
 -11   9   3       18.46       15.78      4.02 o
 -10   9   3       21.71       26.58      5.30 o
  -9   9   3       21.46       16.49      6.56 o
  -8   9   3       52.00       55.77      5.76 o
  -7   9   3        1.38       -0.32      2.16 o
  -6   9   3       49.39       41.78      4.83 o
  -5   9   3      121.06      126.63      3.78 o
  -4   9   3        3.52        6.80      1.65 o
  -3   9   3      213.12      204.00     11.74 o
  -2   9   3       10.75        7.95      1.84 o
  -1   9   3       49.74       67.87      2.86 o
   0   9   3      247.47      243.35      4.48 o
   1   9   3      172.75      174.88     11.74 o
   2   9   3      203.26      234.24      5.21 o
   3   9   3      435.01      469.98      8.94 o
   4   9   3      424.89      437.96      7.83 o
   5   9   3      186.81      192.86      4.37 o
   6   9   3       58.71       48.43      2.15 o
   7   9   3       48.10       43.52      3.68 o
   8   9   3       41.13       36.97      5.07 o
   9   9   3      128.83      139.76      7.28 o
  10   9   3       14.51        6.95      4.60 o
 -11  10   3        1.77        2.22      5.02 o
 -10  10   3        0.11       -7.00     11.74 o
  -9  10   3       26.70       21.53      4.72 o
  -8  10   3      145.24      146.55     15.31 o
  -7  10   3        0.64        3.51      2.88 o
  -6  10   3       89.38       90.55      3.66 o
  -5  10   3        7.70        2.75      2.24 o
  -4  10   3      111.58      102.03      3.54 o
  -3  10   3       17.43       15.93      4.95 o
  -2  10   3        7.34       10.12      3.91 o
  -1  10   3      208.39      234.68     16.23 o
   0  10   3        3.72        6.05      1.84 o
   1  10   3       24.59       23.87      2.76 o
   2  10   3       87.79       72.14      2.84 o
   3  10   3      175.57      152.67      4.32 o
   4  10   3      824.53      926.67     14.86 o
   5  10   3      163.69      134.91      3.56 o
   6  10   3        1.75        4.42      1.50 o
   7  10   3        6.17        1.19      3.57 o
   8  10   3        0.19       -1.11      2.08 o
   9  10   3       12.29        0.18      3.68 o
  10  10   3        0.70        7.52      3.91 o
 -10  11   3        0.71       -1.61     11.28 o
  -9  11   3        7.91       11.48      7.60 o
  -8  11   3       17.53       22.57      5.87 o
  -7  11   3       20.09       17.62      6.68 o
  -6  11   3        1.43        4.54      4.26 o
  -5  11   3        0.50       -1.03      3.57 o
  -4  11   3       80.45       94.92      3.48 o
  -3  11   3       39.48       36.69      3.45 o
  -2  11   3      213.63      224.21      8.52 o
  -1  11   3        6.87       10.46      2.07 o
   0  11   3       14.19        9.11      2.65 o
   1  11   3      186.57      209.65      5.99 o
   2  11   3       11.81        9.58      1.63 o
   3  11   3       95.97       89.98      5.87 o
   4  11   3       79.91       60.45      3.45 o
   5  11   3       32.84       34.00      9.44 o
   6  11   3        7.23        5.60      1.96 o
   7  11   3       34.92       30.83      3.25 o
   8  11   3        4.78       -0.63      8.17 o
   9  11   3        0.51       -3.18      3.99 o
  -9  12   3        0.39       -4.55      4.55 o
  -8  12   3       26.79       23.03      4.07 o
  -7  12   3        0.21       -0.22      3.25 o
  -6  12   3        4.24        8.98      3.68 o
  -5  12   3       16.52       15.01      3.76 o
  -4  12   3       79.73       73.30      3.82 o
  -3  12   3       74.69       77.81      3.52 o
  -2  12   3      243.52      232.96     10.25 o
  -1  12   3       28.28       30.95      2.42 o
   0  12   3        8.40        9.81      2.30 o
   1  12   3       43.85       59.44      2.99 o
   2  12   3      133.62      142.70     15.43 o
   3  12   3       17.09       10.79      3.11 o
   4  12   3       14.92       12.11      4.83 o
   5  12   3      134.70      132.84      8.06 o
   6  12   3        1.07        1.16      2.42 o
   7  12   3       16.59       13.62      4.26 o
   8  12   3        0.02        5.20      4.81 o
  -9  13   3        0.02       -3.13      4.73 o
  -8  13   3        2.57        3.21      4.03 o
  -7  13   3        2.09        4.19      5.53 o
  -6  13   3       16.62       14.86      3.94 o
  -5  13   3      159.87      172.23      6.16 o
  -4  13   3      197.29      226.97      7.83 o
  -3  13   3        0.09       -2.49      3.22 o
  -2  13   3        2.12        3.54      4.95 o
  -1  13   3       34.36       35.92      4.14 o
   0  13   3        7.46        5.60      4.26 o
   1  13   3      107.96      110.79      3.50 o
   2  13   3       18.26       16.54      3.91 o
   3  13   3        1.38       -0.01      1.92 o
   4  13   3        3.72        3.23      9.78 o
   5  13   3       36.52       43.59      6.56 o
   6  13   3        0.09       -1.49      3.14 o
   7  13   3       55.81       58.36      9.21 o
  -8  14   3       12.51       21.39     14.27 o
  -7  14   3        4.33       -1.75      4.68 o
  -6  14   3       40.74       32.66      4.51 o
  -5  14   3       70.48       74.62      5.62 o
  -4  14   3        1.09       -0.64      6.68 o
  -3  14   3        0.00        6.14      5.07 o
  -2  14   3       72.22       76.62      7.25 o
  -1  14   3       43.59       64.39      6.22 o
   0  14   3       13.83       14.61      9.32 o
   1  14   3        0.67       -1.95      1.95 o
   2  14   3       48.83       58.82      3.23 o
   3  14   3        6.86       13.55      8.06 o
   4  14   3        8.30       10.83      6.08 o
   5  14   3        1.14        3.43      2.66 o
   6  14   3        0.13       -0.65      5.41 o
  -6  15   3        1.36        1.23      6.33 o
  -5  15   3        3.77       -0.40      3.33 o
  -4  15   3        0.52        1.41      4.57 o
  -3  15   3       16.99       19.09      3.33 o
  -2  15   3        1.30       -2.04      3.41 o
  -1  15   3        0.48        0.27      5.53 o
   0  15   3        0.73        3.27      2.47 o
   1  15   3        6.03        0.80      2.93 o
   2  15   3       13.16       15.34      2.88 o
   3  15   3        7.22        7.35      5.33 o
   4  15   3        2.59        6.64     10.59 o
   5  15   3        0.01       -1.30      3.41 o
  -4  16   3       12.10       -2.52      3.82 o
  -3  16   3        4.54       -0.39      9.32 o
  -2  16   3       24.07       27.46      4.89 o
  -1  16   3        8.93       21.59     10.94 o
   0  16   3       36.94       30.99      3.16 o
   1  16   3        3.72        1.84      5.30 o
   2  16   3        0.31        6.25      5.30 o
   3  16   3        0.00        4.86      4.31 o
 -12   0   4       44.26       55.95      6.91 o
 -10   0   4        0.81       -2.99      2.99 o
  -8   0   4       19.16       17.96      2.30 o
  -6   0   4      141.74      162.31      4.60 o
  -4   0   4     4695.77     4978.32     72.52 o
  -2   0   4        4.16        8.52      0.69 o
   0   0   4       51.40       63.08      1.15 o
   2   0   4      672.09      663.30     10.36 o
   4   0   4      465.60      439.05      8.29 o
   6   0   4       28.06       16.12      1.61 o
   8   0   4      132.11      122.02      4.83 o
  10   0   4      248.43      221.71      7.60 o
  12   0   4       25.30       46.51      8.98 o
 -13   1   4       15.93       20.03      5.03 o
 -12   1   4       23.24       17.68     12.32 o
 -11   1   4        0.44        0.33      2.76 o
 -10   1   4        6.42        5.87      2.42 o
  -9   1   4       36.49       42.28      2.26 o
  -8   1   4      402.07      413.43      6.63 o
  -7   1   4       35.70       27.41      3.57 o
  -6   1   4       57.44       49.99      1.57 o
  -5   1   4       22.08       22.99      1.73 o
  -4   1   4      237.70      192.98      5.99 o
  -3   1   4      586.32      613.30      8.86 o
  -2   1   4     1487.43     1241.29     12.09 o
  -1   1   4      879.45      990.52     13.47 o
   0   1   4      324.96      296.12      3.91 o
   1   1   4       23.75       29.94      0.81 o
   2   1   4       70.73       40.20      2.88 o
   3   1   4      187.01      158.80      2.99 o
   4   1   4      870.58      965.22     11.80 o
   5   1   4       75.20       61.49      1.79 o
   6   1   4       76.54       87.46      2.10 o
   7   1   4        2.11        4.37      2.42 o
   8   1   4        9.81       11.21      1.36 o
   9   1   4      205.64      192.86      7.83 o
  10   1   4       18.20       13.58      2.03 o
  11   1   4        3.57        3.76      2.78 o
  12   1   4        0.37        5.02      4.77 o
 -13   2   4        0.04        2.28      4.26 o
 -12   2   4        1.64        4.30      3.91 o
 -11   2   4      109.70      106.18     10.82 o
 -10   2   4      188.81      166.39      3.87 o
  -9   2   4       10.97        8.07      1.24 o
  -8   2   4      208.89      245.02      5.13 o
  -7   2   4       15.04       27.58      1.87 o
  -6   2   4      160.43      184.72      3.45 o
  -5   2   4     3446.32     3350.33     76.21 o
  -4   2   4      755.48      722.99      8.71 o
  -3   2   4      540.09      572.87      8.52 o
  -2   2   4     3978.52     4039.64    116.84 o
  -1   2   4        5.08        2.76      0.49 o
   0   2   4        7.60       13.94      0.49 o
   1   2   4     3130.74     3031.19     33.76 o
   2   2   4      552.45      496.28      5.99 o
   3   2   4      255.89      258.36      8.06 o
   4   2   4       14.98        9.44      1.84 o
   5   2   4       82.51      114.44      3.11 o
   6   2   4      224.56      220.01      3.87 o
   7   2   4       79.90       97.11      2.65 o
   8   2   4      410.27      436.35      7.36 o
   9   2   4        5.32        7.90      1.84 o
  10   2   4       21.86       17.03      1.77 o
  11   2   4        0.38        6.49      3.21 o
  12   2   4       11.90       16.14      6.43 o
 -13   3   4       88.80       88.67     20.26 o
 -12   3   4       49.66       52.91      5.18 o
 -11   3   4       20.83       24.87      4.37 o
 -10   3   4       11.89       10.65      1.81 o
  -9   3   4       44.37       40.35      6.22 o
  -8   3   4      493.67      520.17      9.03 o
  -7   3   4      870.92      855.69     17.73 o
  -6   3   4      448.87      458.83     19.11 o
  -5   3   4      229.21      237.36      3.70 o
  -4   3   4       83.70       74.82      3.45 o
  -3   3   4      290.75      340.96      5.99 o
  -2   3   4      287.22      359.36      4.65 o
  -1   3   4     2197.58     2316.98     25.00 o
   0   3   4      484.50      449.67      4.95 o
   1   3   4     2587.99     2504.37     25.38 o
   2   3   4      558.20      641.42      8.06 o
   3   3   4       21.51       18.97      0.88 o
   4   3   4       23.58       28.51      3.45 o
   5   3   4      749.64      755.89     13.24 o
   6   3   4       93.12      102.54      6.10 o
   7   3   4        0.03        1.42      1.05 o
   8   3   4        1.77        1.99      1.38 o
   9   3   4        3.62        7.06      1.66 o
  10   3   4      143.14      128.91      3.87 o
  11   3   4        1.26        7.06      5.34 o
  12   3   4        3.41        0.73      4.17 o
 -13   4   4        1.70        6.33      5.05 o
 -12   4   4      144.56      168.56      8.51 o
 -11   4   4       24.03       21.69      4.03 o
 -10   4   4      107.90      110.83      4.03 o
  -9   4   4       59.17       67.89      3.01 o
  -8   4   4      864.58      849.04     13.27 o
  -7   4   4      317.15      355.94      6.51 o
  -6   4   4        5.22        6.65      1.50 o
  -5   4   4     1188.63     1314.06     43.05 o
  -4   4   4      408.31      488.41      6.58 o
  -3   4   4      745.48      664.89     15.20 o
  -2   4   4      628.22      665.96     13.01 o
  -1   4   4      435.50      474.77      6.00 o
   0   4   4       29.06       16.21      0.77 o
   1   4   4       79.22      113.60      2.21 o
   2   4   4      338.62      314.49      4.91 o
   3   4   4      386.54      402.81      6.83 o
   4   4   4        6.93       10.73      0.92 o
   5   4   4       73.73       68.27      2.76 o
   6   4   4      260.11      254.90      9.44 o
   7   4   4       64.32       57.11      2.21 o
   8   4   4        0.77        4.40      1.44 o
   9   4   4        4.58        3.67      1.60 o
  10   4   4        0.01        1.65      1.70 o
  11   4   4       23.16       37.67     14.50 o
 -13   5   4        1.29        4.28      4.25 o
 -12   5   4        5.97        1.75      5.64 o
 -11   5   4        5.23        1.97      2.99 o
 -10   5   4       28.79       34.46      3.92 o
  -9   5   4        2.85        2.22      1.87 o
  -8   5   4      208.36      213.06     11.05 o
  -7   5   4      279.22      267.39      4.87 o
  -6   5   4      250.91      249.81      8.17 o
  -5   5   4      178.49      157.49      3.04 o
  -4   5   4      335.18      279.87      7.25 o
  -3   5   4       79.16       85.31      2.04 o
  -2   5   4     1794.58     1731.90     32.00 o
  -1   5   4     1518.68     1487.67     19.07 o
   0   5   4     2694.03     2682.33     31.09 o
   1   5   4        3.26        4.01      0.88 o
   2   5   4      757.83      802.84     17.84 o
   3   5   4     1314.76     1283.04     17.59 o
   4   5   4      372.65      418.63      7.66 o
   5   5   4       31.36       46.04      2.19 o
   6   5   4        0.01       -0.57      1.05 o
   7   5   4      757.22      792.73     12.54 o
   8   5   4       21.35       22.01      7.37 o
   9   5   4       31.64       24.98      4.14 o
  10   5   4       43.17       34.93      4.14 o
  11   5   4        5.07        4.28      3.48 o
 -12   6   4        8.93        9.30      4.60 o
 -11   6   4      141.42      133.01      7.46 o
 -10   6   4       11.47        7.35      2.68 o
  -9   6   4       45.42       43.04      7.02 o
  -8   6   4       12.42        7.79      0.69 o
  -7   6   4      286.91      285.28      8.98 o
  -6   6   4      398.09      384.91     18.19 o
  -5   6   4      460.22      446.62     11.51 o
  -4   6   4      318.19      313.93      9.67 o
  -3   6   4      581.18      564.81      8.00 o
  -2   6   4      175.63      217.37      4.18 o
  -1   6   4       25.10       50.36      1.78 o
   0   6   4       35.05       25.64      1.27 o
   1   6   4      993.16     1011.59     16.92 o
   2   6   4      424.17      447.47      7.60 o
   3   6   4      266.41      252.56      4.80 o
   4   6   4      129.43      123.35      3.38 o
   5   6   4      877.48      989.42     41.44 o
   6   6   4        1.11        1.50      1.73 o
   7   6   4      469.46      511.59     30.05 o
   8   6   4       25.55       22.00      1.79 o
   9   6   4        2.63        1.63      6.68 o
  10   6   4        6.26        1.65      2.99 o
  11   6   4       17.00       14.88      3.19 o
 -12   7   4       20.92       19.59      4.87 o
 -11   7   4        5.12        9.84      5.30 o
 -10   7   4       10.59        7.42      5.18 o
  -9   7   4       16.22       18.45      3.01 o
  -8   7   4      160.24      148.63      4.52 o
  -7   7   4      233.84      235.70     12.66 o
  -6   7   4       50.53       42.43      2.54 o
  -5   7   4       32.79       33.77      1.61 o
  -4   7   4       59.46       51.93      5.30 o
  -3   7   4      419.56      447.55      7.83 o
  -2   7   4      619.35      599.14      9.21 o
  -1   7   4       31.26       42.81      4.14 o
   0   7   4      986.96      911.27     12.26 o
   1   7   4      519.35      541.58      7.60 o
   2   7   4        0.97        2.84      1.70 o
   3   7   4      316.29      290.76      5.86 o
   4   7   4      374.74      418.46      7.83 o
   5   7   4      919.04      986.67     32.46 o
   6   7   4       59.71       48.04      2.43 o
   7   7   4        3.37        1.89      1.21 o
   8   7   4        5.02        3.67      1.38 o
   9   7   4      140.16      138.53      9.21 o
  10   7   4       45.69       49.41     16.00 o
  11   7   4       32.43       37.99      5.96 o
 -12   8   4        3.26        7.82      5.07 o
 -11   8   4        0.04        5.54      4.55 o
 -10   8   4        7.69       18.15      8.29 o
  -9   8   4       52.64       52.66     12.89 o
  -8   8   4        2.82        1.36      2.26 o
  -7   8   4        0.33        2.07      3.45 o
  -6   8   4      187.66      186.92     12.89 o
  -5   8   4       50.12       41.35      2.09 o
  -4   8   4      333.86      335.61      6.69 o
  -3   8   4        0.10        2.65      4.14 o
  -2   8   4       85.66       90.77      2.88 o
  -1   8   4       93.31       72.16      5.30 o
   0   8   4      209.63      194.57      3.87 o
   1   8   4       50.06       43.72      1.78 o
   2   8   4       16.00       11.96      1.70 o
   3   8   4       10.62        8.84      2.19 o
   4   8   4       22.62       24.48      2.53 o
   5   8   4       43.19       40.28      2.08 o
   6   8   4       26.92       23.38      2.11 o
   7   8   4       26.56       35.59      4.49 o
   8   8   4       26.32       24.96      2.38 o
   9   8   4        0.68        5.89      3.68 o
  10   8   4        7.83       11.55      3.58 o
 -11   9   4        7.69        4.49      4.00 o
 -10   9   4        0.39        6.40      3.70 o
  -9   9   4       12.92        7.94      5.41 o
  -8   9   4       51.65       52.54      9.32 o
  -7   9   4        0.01        0.66      1.87 o
  -6   9   4       85.68       78.85      4.14 o
  -5   9   4        7.20        9.99      2.53 o
  -4   9   4      179.21      155.31      4.41 o
  -3   9   4        4.57        8.12      2.19 o
  -2   9   4      102.96       98.49      3.80 o
  -1   9   4      979.45     1072.00     16.35 o
   0   9   4      107.46      124.70      3.23 o
   1   9   4      312.14      277.62      4.98 o
   2   9   4      100.87      107.56      4.95 o
   3   9   4      515.51      579.60     11.07 o
   4   9   4      513.97      491.33     10.00 o
   5   9   4       40.28       44.88      2.24 o
   6   9   4        0.99       -2.88      2.88 o
   7   9   4       36.56       38.12      3.45 o
   8   9   4       43.11       30.82      8.98 o
   9   9   4        2.08        6.64      3.61 o
  10   9   4       24.16       21.22      3.83 o
 -11  10   4       44.19       43.57      5.15 o
 -10  10   4        5.03        7.67      4.08 o
  -9  10   4       21.24       21.89      7.71 o
  -8  10   4        4.78        3.32      2.76 o
  -7  10   4       36.21       39.36      4.14 o
  -6  10   4        1.39       -1.29      2.32 o
  -5  10   4      324.43      337.15      7.51 o
  -4  10   4      294.18      340.21      7.33 o
  -3  10   4       81.73       87.96      3.43 o
  -2  10   4      339.20      327.14      6.99 o
  -1  10   4        0.77        4.73      3.45 o
   0  10   4       51.25       59.73      2.45 o
   1  10   4      254.66      256.47      5.53 o
   2  10   4        1.26        5.45      4.03 o
   3  10   4       33.87       28.33      2.64 o
   4  10   4       45.24       41.38      3.02 o
   5  10   4        6.04        8.87      2.88 o
   6  10   4       15.21       13.93      2.40 o
   7  10   4       75.48       75.52      4.10 o
   8  10   4       37.07       40.95      6.56 o
   9  10   4        3.88       -1.18      3.58 o
 -10  11   4        1.90        8.37      5.17 o
  -9  11   4        3.80        5.90      4.25 o
  -8  11   4       24.54       33.59      4.07 o
  -7  11   4        5.42        6.40      4.37 o
  -6  11   4      305.66      300.87      8.16 o
  -5  11   4       37.01       38.75      2.81 o
  -4  11   4      176.35      198.53      6.68 o
  -3  11   4       81.87       71.34      3.23 o
  -2  11   4      217.13      222.90     17.27 o
  -1  11   4        0.22        1.05      2.30 o
   0  11   4       19.06       14.70      2.03 o
   1  11   4       42.30       36.96      7.25 o
   2  11   4        0.32        0.35      1.50 o
   3  11   4       29.39       26.36      3.10 o
   4  11   4       46.38       47.04     14.50 o
   5  11   4       29.87       31.16      6.10 o
   6  11   4        2.88        3.10      3.02 o
   7  11   4       43.39       44.57      3.78 o
   8  11   4        2.01        1.68      3.91 o
   9  11   4        0.72        2.12      4.26 o
  -9  12   4        0.24       -3.13      4.39 o
  -8  12   4        0.03        2.48      6.91 o
  -7  12   4        5.80        7.34      3.82 o
  -6  12   4        0.80        0.72      2.83 o
  -5  12   4       69.67       79.92      9.32 o
  -4  12   4      168.72      162.29      9.21 o
  -3  12   4        3.22        2.82      2.37 o
  -2  12   4       85.88       88.58      3.79 o
  -1  12   4        0.02        0.82      1.71 o
   0  12   4        9.08        4.59      2.33 o
   1  12   4      119.11      120.68      3.23 o
   2  12   4       32.68       35.16      3.11 o
   3  12   4       53.57       56.59     10.94 o
   4  12   4        1.87        2.65      2.62 o
   5  12   4        5.07        2.76      2.40 o
   6  12   4        0.25        2.71      6.56 o
   7  12   4        5.64        1.06      4.37 o
   8  12   4       27.00       28.98     11.40 o
  -8  13   4       22.97       29.59      4.86 o
  -7  13   4        3.87        2.75      3.64 o
  -6  13   4       15.42        7.41      3.30 o
  -5  13   4       17.32       18.26      7.94 o
  -4  13   4        8.83        7.30      2.95 o
  -3  13   4       63.04       62.65      4.14 o
  -2  13   4      100.20      107.26      9.21 o
  -1  13   4       51.30       53.15      4.03 o
   0  13   4       69.82       78.52      6.10 o
   1  13   4       59.52       57.24      6.56 o
   2  13   4        1.34        1.98      1.32 o
   3  13   4        0.71        3.73      4.37 o
   4  13   4       79.86       82.54      4.95 o
   5  13   4       16.39       13.51      3.66 o
   6  13   4        0.59       -4.26      4.26 o
   7  13   4        1.05        0.22      8.75 o
  -7  14   4        1.60        3.28      3.79 o
  -6  14   4        0.46        5.26      3.68 o
  -5  14   4       22.29       20.35      3.37 o
  -4  14   4        3.36        3.65      6.79 o
  -3  14   4        1.72        1.73     12.78 o
  -2  14   4        5.51        4.89      3.34 o
  -1  14   4       13.34       11.85      5.30 o
   0  14   4        0.05       -1.00      3.45 o
   1  14   4        1.81        1.38      1.84 o
   2  14   4        0.75       -0.83      1.96 o
   3  14   4        0.65        3.56      6.79 o
   4  14   4       27.49       24.93      4.48 o
   5  14   4        0.00        1.30      8.52 o
   6  14   4        2.49       -4.28     12.43 o
  -6  15   4        1.78        0.51      4.05 o
  -5  15   4        0.07        5.72      3.33 o
  -4  15   4        3.63       -3.79      8.86 o
  -3  15   4        7.76        6.12      3.35 o
  -2  15   4        9.25       10.41      8.86 o
  -1  15   4       10.55       15.00      4.28 o
   0  15   4        1.61       -2.57      2.57 o
   1  15   4        0.30        3.22      2.76 o
   2  15   4       28.01       27.37      5.09 o
   3  15   4        0.48        3.90      6.45 o
   4  15   4        3.82        3.22      4.05 o
  -4  16   4        1.79        0.85      6.91 o
  -3  16   4        0.33       -2.14      3.91 o
  -2  16   4        3.33        0.81      4.64 o
  -1  16   4        4.94        4.99      8.40 o
   0  16   4        1.57       10.76      4.35 o
   1  16   4       13.57       20.95      5.30 o
   2  16   4        1.17        5.76      6.45 o
 -13   0   5      170.65      176.82     12.66 o
 -11   0   5      210.01      235.76     12.20 o
  -9   0   5      482.25      491.09     13.12 o
  -7   0   5      808.58      803.97     16.58 o
  -5   0   5      479.10      567.29      9.21 o
  -3   0   5      312.06      284.11      5.07 o
  -1   0   5      241.11      173.13      2.99 o
   1   0   5     5000.01     5104.48     84.27 o
   3   0   5      261.03      292.63      5.99 o
   5   0   5        9.79       15.89      1.61 o
   7   0   5      113.93      128.01      4.14 o
   9   0   5      388.90      338.67      9.90 o
  11   0   5       12.21       26.94      8.06 o
 -13   1   5       16.77        9.58      3.70 o
 -12   1   5       51.78       55.12      5.80 o
 -11   1   5       42.47       59.55     11.28 o
 -10   1   5       38.25       32.62      1.74 o
  -9   1   5       73.97       59.76      5.53 o
  -8   1   5        0.32        1.63      1.27 o
  -7   1   5      147.57      156.50      5.18 o
  -6   1   5      456.90      401.46      7.60 o
  -5   1   5      302.85      341.59     13.01 o
  -4   1   5      471.52      438.84      5.76 o
  -3   1   5      472.92      483.50      5.76 o
  -2   1   5      457.61      560.97      5.67 o
  -1   1   5      662.37      599.44      8.75 o
   0   1   5       64.49       82.66      1.32 o
   1   1   5       77.90       56.05      1.21 o
   2   1   5       32.56       42.59      0.88 o
   3   1   5      272.34      255.01      4.72 o
   4   1   5      221.18      218.34      6.91 o
   5   1   5      426.49      445.89      6.59 o
   6   1   5      321.59      327.33      5.11 o
   7   1   5       15.70       14.08      1.47 o
   8   1   5      117.67      117.88      3.21 o
   9   1   5        1.56        1.80      1.70 o
  10   1   5        0.24        2.40      1.70 o
  11   1   5       23.65       37.49      5.02 o
 -13   2   5       26.52       18.67      4.39 o
 -12   2   5        0.43       -2.35      3.31 o
 -11   2   5        0.90        5.12      3.53 o
 -10   2   5      258.83      261.30      7.83 o
  -9   2   5      239.89      247.12     15.77 o
  -8   2   5      189.16      196.15      8.75 o
  -7   2   5       97.96       95.07      2.21 o
  -6   2   5       69.10       63.60      1.82 o
  -5   2   5      336.38      317.81     11.51 o
  -4   2   5     1811.05     1842.97     29.35 o
  -3   2   5      898.32     1055.32     13.93 o
  -2   2   5     2022.06     1867.25     32.46 o
  -1   2   5     3764.69     3577.77     92.90 o
   0   2   5     1342.19     1498.97     16.76 o
   1   2   5      902.57      907.25     10.23 o
   2   2   5     1416.97     1253.32     13.55 o
   3   2   5      263.10      236.51      3.60 o
   4   2   5      111.25       98.45      3.68 o
   5   2   5       22.27       25.02      1.21 o
   6   2   5        1.40       -0.05      1.21 o
   7   2   5        0.26        1.38      1.14 o
   8   2   5       85.44       94.40      2.76 o
   9   2   5        3.38        4.27      1.50 o
  10   2   5        2.28        1.04      1.79 o
  11   2   5        0.75        4.01      4.47 o
 -13   3   5       74.74       75.01     13.81 o
 -12   3   5        8.72        6.83      3.96 o
 -11   3   5       52.74       49.46      2.21 o
 -10   3   5       27.98       27.78      6.45 o
  -9   3   5      114.03      119.08      8.52 o
  -8   3   5       61.44       59.22      2.52 o
  -7   3   5       16.74       20.25      1.70 o
  -6   3   5      142.05      157.02      3.58 o
  -5   3   5      567.61      632.09     15.08 o
  -4   3   5      707.64      701.01      8.63 o
  -3   3   5      443.00      415.71      5.59 o
  -2   3   5     1235.33     1310.72     22.10 o
  -1   3   5      504.53      401.83      4.67 o
   0   3   5      463.88      578.01      6.63 o
   1   3   5     2865.77     2701.97     31.02 o
   2   3   5      321.86      317.74      4.26 o
   3   3   5       18.72       28.44      0.88 o
   4   3   5       72.17       65.77      2.19 o
   5   3   5       40.74       43.74      1.44 o
   6   3   5        0.82        0.81      1.14 o
   7   3   5        8.06        7.09      2.07 o
   8   3   5       21.10       15.43      1.60 o
   9   3   5        4.79        9.07      1.79 o
  10   3   5       82.65       74.82      6.91 o
  11   3   5        0.07       -2.11      3.04 o
 -13   4   5       72.41       74.80      6.68 o
 -12   4   5        4.46        6.76     12.55 o
 -11   4   5        0.99        1.44      2.76 o
 -10   4   5        0.78        2.59      3.08 o
  -9   4   5        2.14        8.60      1.93 o
  -8   4   5       26.49       31.71      2.12 o
  -7   4   5       33.22       40.81      2.19 o
  -6   4   5      102.04       88.82      2.30 o
  -5   4   5      151.44      181.66      3.43 o
  -4   4   5      155.80      131.16      4.03 o
  -3   4   5     2040.65     2095.85     23.69 o
  -2   4   5     1428.74     1426.98     28.09 o
  -1   4   5      119.82      127.22      2.09 o
   0   4   5      122.26      109.29      1.74 o
   1   4   5       21.59       37.07      3.91 o
   2   4   5      316.82      319.17      4.64 o
   3   4   5      259.95      277.88      4.95 o
   4   4   5      494.37      457.32      7.02 o
   5   4   5      232.87      217.39      3.92 o
   6   4   5       37.71       32.28      3.11 o
   7   4   5        0.38        1.35      1.11 o
   8   4   5        0.03        1.77      1.32 o
   9   4   5      125.06      109.42      3.64 o
  10   4   5        0.01       -0.04      3.10 o
  11   4   5        1.23       -2.39      3.24 o
 -12   5   5        9.94       17.54      4.91 o
 -11   5   5       58.76       59.21      6.22 o
 -10   5   5      155.94      155.82      6.42 o
  -9   5   5      107.04      116.88      3.82 o
  -8   5   5       37.04       35.44      3.34 o
  -7   5   5      221.76      244.41      4.48 o
  -6   5   5      644.87      616.68      9.44 o
  -5   5   5      849.43      900.62     15.54 o
  -4   5   5       50.26       66.68      1.70 o
  -3   5   5      675.16      701.98      8.95 o
  -2   5   5        2.37        3.35      0.84 o
  -1   5   5      688.56      749.56      8.92 o
   0   5   5      855.91      871.84     10.38 o
   1   5   5      396.21      422.82      6.66 o
   2   5   5      151.78      209.61      3.76 o
   3   5   5       43.74       45.08      1.78 o
   4   5   5       29.70       24.43      1.60 o
   5   5   5      114.47      111.74      6.56 o
   6   5   5      108.82      101.84      2.54 o
   7   5   5       99.58      105.75      3.22 o
   8   5   5        5.91        2.92      1.70 o
   9   5   5       18.11       22.57      3.14 o
  10   5   5        0.01       -4.26      4.26 o
  11   5   5        0.23       -4.30      6.22 o
 -12   6   5        3.42        1.18      3.87 o
 -11   6   5       11.54        1.00      4.76 o
 -10   6   5       37.83       45.18      4.42 o
  -9   6   5        0.06       -1.04      2.60 o
  -8   6   5      700.19      739.78     15.08 o
  -7   6   5      246.48      249.73      4.92 o
  -6   6   5      144.67      141.73      5.07 o
  -5   6   5        1.28        1.64      1.11 o
  -4   6   5       21.13       20.48      5.30 o
  -3   6   5        7.89        8.29      1.11 o
  -2   6   5      517.49      553.83     11.51 o
  -1   6   5      216.53      266.93      5.07 o
   0   6   5     1326.91     1379.64     17.03 o
   1   6   5       10.17       12.23      1.15 o
   2   6   5      102.50      111.57      4.26 o
   3   6   5      497.38      547.53     11.63 o
   4   6   5     1440.06     1482.91     21.15 o
   5   6   5       68.89       73.58      7.48 o
   6   6   5       11.25       12.33      1.27 o
   7   6   5       38.55       32.70      2.76 o
   8   6   5        7.04        6.55      2.65 o
   9   6   5        0.12        2.33      2.70 o
  10   6   5       22.08       26.36      4.00 o
 -12   7   5       56.35       44.73      5.36 o
 -11   7   5        9.69        2.63      3.45 o
 -10   7   5        6.28        7.59      4.26 o
  -9   7   5       16.80       11.17      3.36 o
  -8   7   5      203.07      194.62      4.56 o
  -7   7   5      171.78      187.61      4.51 o
  -6   7   5      225.72      250.59     16.12 o
  -5   7   5      206.50      211.62      4.60 o
  -4   7   5      145.81      160.06      3.41 o
  -3   7   5      289.22      268.23      5.19 o
  -2   7   5      204.93      201.60      4.07 o
  -1   7   5      440.11      496.21     10.59 o
   0   7   5       46.04       48.60      1.67 o
   1   7   5      308.70      265.08      5.18 o
   2   7   5       32.51       36.05      3.57 o
   3   7   5        0.90        1.85      3.11 o
   4   7   5     1111.82     1159.74     18.42 o
   5   7   5      151.15      166.31      4.07 o
   6   7   5        8.53       12.87      1.74 o
   7   7   5       37.87       36.69      2.04 o
   8   7   5        4.71        7.16      1.81 o
   9   7   5        0.47        1.10      2.99 o
  10   7   5        0.84       -2.98      2.98 o
 -11   8   5        5.51        9.34      4.71 o
 -10   8   5       10.45       12.05      4.96 o
  -9   8   5        3.43        1.52      7.48 o
  -8   8   5       31.88       27.22      2.01 o
  -7   8   5        0.29        0.36      2.16 o
  -6   8   5        0.14        3.30      3.45 o
  -5   8   5      132.17      127.14      6.22 o
  -4   8   5       50.39       58.37      4.37 o
  -3   8   5      137.74      158.27      3.84 o
  -2   8   5      263.68      302.45      5.95 o
  -1   8   5        7.22       15.02      5.07 o
   0   8   5       40.53       33.38      1.70 o
   1   8   5      748.93      835.55     25.44 o
   2   8   5       75.00       76.63      2.76 o
   3   8   5        0.10       -0.08      1.46 o
   4   8   5       21.13       19.07      1.74 o
   5   8   5       14.87       15.72      1.96 o
   6   8   5      137.53      143.51      8.52 o
   7   8   5        1.44       -2.01      2.01 o
   8   8   5       20.82       24.33      2.99 o
   9   8   5        0.74        2.72      3.34 o
  10   8   5       29.59       26.25      5.18 o
 -11   9   5       41.28       44.80      9.78 o
 -10   9   5        9.28        8.62      3.49 o
  -9   9   5        8.99        1.53      7.25 o
  -8   9   5       21.81       26.51      4.95 o
  -7   9   5       29.73       35.82      3.91 o
  -6   9   5       19.81       21.38      3.34 o
  -5   9   5      530.70      548.40     18.07 o
  -4   9   5      261.74      260.93      6.01 o
  -3   9   5      238.19      237.49      5.39 o
  -2   9   5        1.10        4.64      1.42 o
  -1   9   5        6.72        8.33      2.88 o
   0   9   5       75.76       67.46      2.27 o
   1   9   5     1603.33     1688.60     26.42 o
   2   9   5       46.47       34.33      3.34 o
   3   9   5       35.49       31.03      5.64 o
   4   9   5       84.78       88.23      3.10 o
   5   9   5        1.84        1.84      2.99 o
   6   9   5        8.59        3.14      1.70 o
   7   9   5       28.76       31.00      3.45 o
   8   9   5        7.88       12.21      5.64 o
   9   9   5        2.05       -1.97      5.07 o
 -10  10   5       10.26       10.75      4.44 o
  -9  10   5        5.69        1.34      3.62 o
  -8  10   5       70.18       63.35      4.80 o
  -7  10   5        9.28        4.51      2.42 o
  -6  10   5        0.08       -1.33      1.67 o
  -5  10   5      129.61      108.35      3.80 o
  -4  10   5       15.88       27.78      3.22 o
  -3  10   5       16.59       15.63      2.13 o
  -2  10   5      310.15      353.60      7.25 o
  -1  10   5      138.70      155.64     11.74 o
   0  10   5        3.53        5.74      3.80 o
   1  10   5      311.76      322.24      5.31 o
   2  10   5       44.88       47.81      4.14 o
   3  10   5       30.85       31.80      2.88 o
   4  10   5       24.36       20.64      3.45 o
   5  10   5       31.96       29.58      5.64 o
   6  10   5        0.05        0.60      3.45 o
   7  10   5       49.30       32.42      4.72 o
   8  10   5       25.92       32.31      5.99 o
   9  10   5        0.39       10.29      3.58 o
 -10  11   5       45.75       54.70     11.97 o
  -9  11   5        1.98        4.00      3.55 o
  -8  11   5        5.49       -0.10      3.04 o
  -7  11   5       69.27       74.96      5.87 o
  -6  11   5        2.79        2.85      7.48 o
  -5  11   5        0.47        1.43      2.22 o
  -4  11   5       11.65       13.72      2.76 o
  -3  11   5       15.07       13.10      2.01 o
  -2  11   5       86.88       81.45      3.13 o
  -1  11   5       12.02       13.11      2.10 o
   0  11   5        4.76        7.10      5.30 o
   1  11   5        0.08        1.34      1.15 o
   2  11   5       10.54        8.99      2.47 o
   3  11   5      225.88      214.67     16.12 o
   4  11   5        1.24       -2.47      2.47 o
   5  11   5       45.53       41.86      3.43 o
   6  11   5        1.69        6.94      2.42 o
   7  11   5        2.38        0.54      3.91 o
   8  11   5        0.07       -0.49      2.77 o
  -9  12   5        2.75        0.38      9.09 o
  -8  12   5        0.63       -0.23      7.83 o
  -7  12   5        0.10        1.75      3.23 o
  -6  12   5       14.36       12.37      3.29 o
  -5  12   5        2.42       -1.83     14.73 o
  -4  12   5       86.61       87.52      4.05 o
  -3  12   5       34.23       35.38      2.81 o
  -2  12   5        2.89        1.37      1.87 o
  -1  12   5      185.74      207.01      5.68 o
   0  12   5       19.57       21.45      2.07 o
   1  12   5      113.09      120.58      7.25 o
   2  12   5       32.11       30.70      3.22 o
   3  12   5       31.21       32.52      3.11 o
   4  12   5        9.12        5.30      2.81 o
   5  12   5        6.69        7.78      2.24 o
   6  12   5       22.60       20.14      3.64 o
   7  12   5        2.37        4.29      3.57 o
  -8  13   5        1.39        3.86      3.49 o
  -7  13   5       12.14       14.73      9.32 o
  -6  13   5        1.05       -2.69      4.14 o
  -5  13   5       13.52       17.03      3.31 o
  -4  13   5        1.11       -1.15      2.99 o
  -3  13   5       19.74       16.74      8.40 o
  -2  13   5        2.70        5.35      3.11 o
  -1  13   5      107.21      104.56      4.11 o
   0  13   5        0.86        2.10      1.78 o
   1  13   5        0.19        0.61      3.34 o
   2  13   5       12.84       17.24      2.89 o
   3  13   5        0.08       -0.34      2.59 o
   4  13   5        1.03        0.14      5.18 o
   5  13   5        8.61        7.86      7.60 o
   6  13   5       18.27       15.58      4.17 o
  -7  14   5        2.24       11.78      4.30 o
  -6  14   5        0.77        6.87      6.56 o
  -5  14   5        1.88        9.48      4.83 o
  -4  14   5        0.95       -3.14      3.14 o
  -3  14   5       29.40       39.86      3.68 o
  -2  14   5       54.76       70.27     28.89 o
  -1  14   5        2.66        2.80      2.97 o
   0  14   5        0.04       -1.87      5.76 o
   1  14   5        4.37       11.97      4.14 o
   2  14   5       16.48       19.72     10.36 o
   3  14   5        1.42       -0.81      5.18 o
   4  14   5        8.26        6.95      3.10 o
   5  14   5        0.86        2.36      3.14 o
  -5  15   5        0.10       -2.97      4.30 o
  -4  15   5        1.45        4.36      7.83 o
  -3  15   5        0.95        0.74      4.60 o
  -2  15   5       12.63       10.40      6.68 o
  -1  15   5        0.38       -1.89      2.78 o
   0  15   5        5.01       -5.07      5.07 o
   1  15   5        9.73       14.97      4.14 o
   2  15   5        0.24       -4.14      5.07 o
   3  15   5        2.81        6.52      7.02 o
   4  15   5        3.54        3.84      7.48 o
  -3  16   5        3.00        2.77      3.95 o
  -2  16   5        0.04        4.42      3.60 o
  -1  16   5        0.26        3.53      7.71 o
   0  16   5        0.20        2.68      4.03 o
   1  16   5        1.04        8.52      5.30 o
 -12   0   6       67.55       56.18      7.14 o
 -10   0   6      359.72      419.02     12.89 o
  -8   0   6       91.56      102.22      3.91 o
  -6   0   6       44.89       37.53      1.61 o
  -4   0   6     1669.93     1726.05     24.87 o
  -2   0   6      116.03       70.45      1.84 o
   0   0   6     1880.82     1880.08     24.40 o
   2   0   6     1272.35     1351.92     17.96 o
   4   0   6       12.32       18.42      1.84 o
   6   0   6      113.60      127.32      4.14 o
   8   0   6       20.94       18.65      2.76 o
  10   0   6       67.46       67.00      9.90 o
 -13   1   6       37.35       48.69      5.24 o
 -12   1   6       23.69       28.71      4.15 o
 -11   1   6       63.71       64.39      4.81 o
 -10   1   6       66.24       70.73     10.02 o
  -9   1   6       20.64       18.88      1.84 o
  -8   1   6       84.42      107.10      2.43 o
  -7   1   6       63.27       59.45      4.83 o
  -6   1   6      184.87      194.22      3.42 o
  -5   1   6      260.26      243.77      6.68 o
  -4   1   6     1298.12     1397.61     29.93 o
  -3   1   6     1996.75     1966.73     42.13 o
  -2   1   6      300.50      262.27      6.33 o
  -1   1   6        9.94       10.81      0.55 o
   0   1   6       30.30       31.62      1.05 o
   1   1   6      315.50      362.82      4.81 o
   2   1   6      437.51      400.54      5.14 o
   3   1   6       38.77       50.29      1.21 o
   4   1   6      118.69      118.18      3.11 o
   5   1   6       37.88       32.94      1.38 o
   6   1   6       11.02       10.32      1.38 o
   7   1   6       44.25       38.22      1.95 o
   8   1   6        5.82        6.71      1.66 o
   9   1   6        0.48        1.74      1.77 o
  10   1   6        0.53       -0.74      4.37 o
  11   1   6        9.34       12.95      3.33 o
 -13   2   6        7.90        5.76      4.40 o
 -12   2   6        0.04       -0.58      3.82 o
 -11   2   6        1.25        1.84      3.08 o
 -10   2   6       14.39        9.72      2.82 o
  -9   2   6       48.91       49.37      3.45 o
  -8   2   6      247.72      270.96      5.64 o
  -7   2   6     1727.17     1781.08     39.14 o
  -6   2   6       42.73       43.26      2.07 o
  -5   2   6       42.19       45.32      1.61 o
  -4   2   6        3.17        5.74      0.98 o
  -3   2   6      158.24      197.07      4.49 o
  -2   2   6      866.74      945.14     13.01 o
  -1   2   6       70.10      107.65      1.54 o
   0   2   6     1225.65     1330.58     14.57 o
   1   2   6      234.88      315.83      4.56 o
   2   2   6      464.89      531.37      6.95 o
   3   2   6      163.63      143.78      2.28 o
   4   2   6       47.23       46.04      1.49 o
   5   2   6      109.55      102.00      4.72 o
   6   2   6      209.05      217.35      4.46 o
   7   2   6       34.77       29.24      1.77 o
   8   2   6       31.40       33.16      1.87 o
   9   2   6       17.65       11.80      2.03 o
  10   2   6        0.00       -2.78      2.78 o
  11   2   6        0.65        6.70      4.70 o
 -13   3   6        4.07       10.92      4.71 o
 -12   3   6        7.55        6.30      4.37 o
 -11   3   6      192.83      225.90      9.40 o
 -10   3   6       17.90       17.73      3.22 o
  -9   3   6       38.78       35.57      4.14 o
  -8   3   6        5.70        6.45      1.87 o
  -7   3   6        0.20        7.29      1.70 o
  -6   3   6      246.81      246.22      4.96 o
  -5   3   6       44.94       70.92      4.14 o
  -4   3   6        1.06       -0.77      0.77 o
  -3   3   6      953.83      986.06     26.36 o
  -2   3   6      234.86      291.29      4.04 o
  -1   3   6      791.19      881.06     16.12 o
   0   3   6      645.33      530.34      7.25 o
   1   3   6       42.57       45.29      1.61 o
   2   3   6       46.87       56.65      1.84 o
   3   3   6      444.32      417.32      5.74 o
   4   3   6      226.88      241.69      3.87 o
   5   3   6      617.32      650.44      9.13 o
   6   3   6      216.84      238.67      4.48 o
   7   3   6       58.56       61.35      4.03 o
   8   3   6       73.12       60.69      2.28 o
   9   3   6       98.38       80.86      3.37 o
  10   3   6       10.09        1.08      2.94 o
 -12   4   6       36.56       36.20      5.64 o
 -11   4   6       23.25       37.02      4.31 o
 -10   4   6       29.84       26.60      3.26 o
  -9   4   6       83.35       78.84      3.45 o
  -8   4   6       32.45       28.68      3.80 o
  -7   4   6        0.27        0.86      2.88 o
  -6   4   6      179.18      183.50      7.37 o
  -5   4   6      388.32      409.25     10.59 o
  -4   4   6      143.39      147.45      3.57 o
  -3   4   6       26.91       21.79      1.11 o
  -2   4   6       47.62       28.61      2.65 o
  -1   4   6      172.06      155.10      3.91 o
   0   4   6       38.45       27.17      2.53 o
   1   4   6       50.42       69.00      1.79 o
   2   4   6       48.30       59.62      2.53 o
   3   4   6       52.62       53.09      1.14 o
   4   4   6     1471.15     1707.66     40.29 o
   5   4   6      325.77      334.04     11.86 o
   6   4   6       88.71       84.78      2.38 o
   7   4   6        0.41        2.53      1.21 o
   8   4   6        1.14        1.32      1.96 o
   9   4   6        3.30        1.43      2.59 o
  10   4   6       29.82       36.30      6.10 o
 -12   5   6       25.25       34.01      4.98 o
 -11   5   6       40.53       40.82     10.71 o
 -10   5   6       66.43       74.65      5.53 o
  -9   5   6        0.85        2.24      2.54 o
  -8   5   6      508.62      527.17     10.09 o
  -7   5   6        8.60        8.67      1.87 o
  -6   5   6       50.88       54.60      3.11 o
  -5   5   6      150.11      140.48      7.25 o
  -4   5   6      324.78      332.90      5.08 o
  -3   5   6       47.71       78.99      1.92 o
  -2   5   6      211.15      218.50      3.41 o
  -1   5   6      355.62      323.01      4.50 o
   0   5   6      820.83      846.38     12.32 o
   1   5   6      334.57      378.61     21.64 o
   2   5   6       98.15      110.02      4.14 o
   3   5   6      215.54      193.26      3.64 o
   4   5   6      546.91      570.96     19.34 o
   5   5   6        0.16        1.12      1.18 o
   6   5   6        2.40        0.64      1.27 o
   7   5   6      142.64      150.25      8.40 o
   8   5   6        1.85        4.36      1.98 o
   9   5   6        4.88        0.24      2.68 o
  10   5   6        0.20        2.61      5.15 o
 -12   6   6       23.27       14.85      4.69 o
 -11   6   6      108.30       85.66      7.19 o
 -10   6   6       36.82       49.43      5.99 o
  -9   6   6       24.55       23.82      5.76 o
  -8   6   6        8.84        2.82      3.68 o
  -7   6   6        2.77        1.08      1.27 o
  -6   6   6      139.13      150.75      3.60 o
  -5   6   6     1646.72     1650.05     23.71 o
  -4   6   6       40.38       40.67      1.81 o
  -3   6   6     1865.62     1925.35     22.56 o
  -2   6   6       24.16       28.43      1.21 o
  -1   6   6        2.52        3.20      0.94 o
   0   6   6      247.14      251.46      4.01 o
   1   6   6      988.41     1085.29     31.77 o
   2   6   6       51.44       54.40      2.42 o
   3   6   6       74.95       70.63      2.99 o
   4   6   6       11.16        9.22      1.36 o
   5   6   6        7.52        2.50      1.28 o
   6   6   6       16.78       21.39      1.63 o
   7   6   6        1.54        2.10      1.78 o
   8   6   6        4.54        1.77      9.67 o
   9   6   6        0.08       -0.28      2.72 o
  10   6   6        2.63        4.89      4.95 o
 -12   7   6       10.92       -7.18      7.18 o
 -11   7   6        0.45       -4.19      4.44 o
 -10   7   6       15.74        9.63     19.11 o
  -9   7   6       33.36       52.06      5.99 o
  -8   7   6      364.80      359.09      7.60 o
  -7   7   6       11.75       10.18      3.80 o
  -6   7   6        8.41        6.40      1.15 o
  -5   7   6      151.94      146.58      3.24 o
  -4   7   6       88.22      100.78      2.45 o
  -3   7   6      178.14      180.91      3.52 o
  -2   7   6        7.00       10.74      1.28 o
  -1   7   6       54.50       52.65      1.84 o
   0   7   6      234.09      191.36      7.94 o
   1   7   6      182.72      186.37      7.37 o
   2   7   6       41.82       30.57      2.65 o
   3   7   6        7.06        4.76      1.18 o
   4   7   6      247.54      244.85     10.94 o
   5   7   6        0.11       -1.05      1.30 o
   6   7   6       24.37       19.76      2.07 o
   7   7   6      129.59      128.33      9.44 o
   8   7   6       47.75       46.81      4.07 o
   9   7   6        0.31        4.37      2.77 o
 -11   8   6        0.43        0.41      4.47 o
 -10   8   6       29.14       27.40      4.47 o
  -9   8   6      137.00      149.95      7.54 o
  -8   8   6       14.73       13.37      1.72 o
  -7   8   6      236.36      238.06      7.94 o
  -6   8   6        3.95        7.80      1.38 o
  -5   8   6      297.67      273.37      7.60 o
  -4   8   6        0.27        3.08      1.32 o
  -3   8   6      259.56      279.61      5.64 o
  -2   8   6      147.49      126.18      3.25 o
  -1   8   6      117.08      123.25      3.09 o
   0   8   6      217.40      204.14      4.13 o
   1   8   6       22.00       25.08      5.41 o
   2   8   6      107.13       99.56      2.93 o
   3   8   6      168.95      194.10      7.94 o
   4   8   6      170.80      179.61      4.46 o
   5   8   6        3.12        3.84      1.44 o
   6   8   6       83.41       77.81      3.38 o
   7   8   6       19.68       19.47      2.43 o
   8   8   6       11.04        6.73      2.49 o
   9   8   6        0.05       -2.43      4.51 o
 -11   9   6       20.28       15.85      5.43 o
 -10   9   6        0.01        0.84      4.31 o
  -9   9   6        5.02        0.67      5.59 o
  -8   9   6       74.21       66.63      5.31 o
  -7   9   6       17.64       12.18      3.11 o
  -6   9   6      471.12      478.01     10.59 o
  -5   9   6      194.19      212.99      6.10 o
  -4   9   6      208.61      224.95      4.76 o
  -3   9   6      195.75      175.89      6.10 o
  -2   9   6      235.18      218.23      9.32 o
  -1   9   6       14.68       21.09      1.61 o
   0   9   6        0.21        2.46      1.96 o
   1   9   6       11.73       12.68      2.11 o
   2   9   6        0.34        0.38      1.44 o
   3   9   6       13.03       12.49      1.63 o
   4   9   6       19.46       26.14      4.83 o
   5   9   6        0.38       -0.66      8.06 o
   6   9   6       32.51       34.11      3.27 o
   7   9   6       17.27       20.87      5.53 o
   8   9   6       12.36       13.17      4.03 o
   9   9   6        1.98       -0.99      5.02 o
 -10  10   6       15.05       14.13      9.44 o
  -9  10   6        3.47        1.81      3.41 o
  -8  10   6       18.67       13.97      4.91 o
  -7  10   6      165.13      167.54      4.94 o
  -6  10   6       23.51       31.79      2.55 o
  -5  10   6        0.29        3.84      2.19 o
  -4  10   6       17.44       17.51      5.07 o
  -3  10   6        2.65        4.02      3.22 o
  -2  10   6      158.67      156.22      4.23 o
  -1  10   6       21.73       28.63      2.04 o
   0  10   6      648.30      646.96     32.58 o
   1  10   6       31.55       25.56      3.80 o
   2  10   6        2.31       -0.85      1.81 o
   3  10   6       70.87       64.74      3.02 o
   4  10   6       92.65       84.47      3.43 o
   5  10   6       26.85       28.64      3.10 o
   6  10   6        3.84        5.39      2.85 o
   7  10   6        0.34       -2.36      2.81 o
   8  10   6        0.87        7.38      3.79 o
  -9  11   6        0.02        0.97      4.09 o
  -8  11   6        5.36        5.86      7.83 o
  -7  11   6        0.01        3.73      3.91 o
  -6  11   6        2.94        0.66      3.02 o
  -5  11   6       10.25        7.78      1.94 o
  -4  11   6      176.63      191.20      5.54 o
  -3  11   6        0.53       -0.46      2.01 o
  -2  11   6       32.88       26.13      4.03 o
  -1  11   6      112.31      111.32      3.57 o
   0  11   6       11.55        6.11      5.64 o
   1  11   6       40.22       45.82      2.98 o
   2  11   6       60.72       41.15      2.45 o
   3  11   6        7.54        7.02      2.54 o
   4  11   6        8.46        5.89      2.58 o
   5  11   6        7.15       10.39      2.96 o
   6  11   6        0.33        0.61      4.60 o
   7  11   6        0.09       -1.80      8.75 o
  -9  12   6        0.69       -0.31      4.31 o
  -8  12   6       38.47       50.71     12.89 o
  -7  12   6        0.31       -3.32      3.35 o
  -6  12   6        7.68        3.50      3.91 o
  -5  12   6        0.43       -2.32      3.80 o
  -4  12   6        9.37        6.81      2.53 o
  -3  12   6        0.96        0.10      2.16 o
  -2  12   6       26.16       22.81      3.45 o
  -1  12   6       18.42       22.33      2.06 o
   0  12   6      109.82       95.38     15.54 o
   1  12   6        2.22        1.34      2.54 o
   2  12   6      141.31      113.73      5.07 o
   3  12   6        0.93        2.73      3.57 o
   4  12   6        0.71       -2.10      2.75 o
   5  12   6       21.35       17.46      5.64 o
   6  12   6       18.13       18.53     10.59 o
  -8  13   6        0.62        3.29      8.06 o
  -7  13   6        0.55       -0.45      4.26 o
  -6  13   6        2.14        0.44      3.31 o
  -5  13   6       11.93       12.45      3.79 o
  -4  13   6        7.32        1.89      5.41 o
  -3  13   6       24.54       13.49      2.75 o
  -2  13   6        0.12       -2.19      2.19 o
  -1  13   6       22.81       26.13      3.91 o
   0  13   6        0.72        2.40      8.06 o
   1  13   6        6.79       11.71      3.07 o
   2  13   6      102.28      111.89      6.45 o
   3  13   6        3.64        1.80      3.68 o
   4  13   6        9.94       11.37      4.14 o
   5  13   6        2.19        4.84      3.91 o
  -6  14   6        0.00       -3.22      3.75 o
  -5  14   6        7.85        9.87      7.94 o
  -4  14   6        7.30       14.70      3.84 o
  -3  14   6        3.01        2.27      5.07 o
  -2  14   6        0.00        3.26      3.19 o
  -1  14   6        1.09        6.29     10.71 o
   0  14   6        6.91        9.13      4.22 o
   1  14   6        0.20        7.37      4.60 o
   2  14   6       14.52        8.75      5.07 o
   3  14   6        5.57        5.47      3.75 o
   4  14   6        6.63        7.00      7.71 o
  -4  15   6        4.84       -1.50      7.71 o
  -3  15   6        9.09        4.51      3.62 o
  -2  15   6        5.02        3.74      3.71 o
  -1  15   6        0.13        7.79      7.14 o
   0  15   6       13.60        7.79      4.07 o
   1  15   6        0.45       -4.60      4.83 o
   2  15   6       27.51       28.09      6.22 o
 -13   0   7       17.50       20.49      6.45 o
 -11   0   7       87.83       88.64      4.60 o
  -9   0   7        0.45        0.69      2.07 o
  -7   0   7        0.70        0.69      1.15 o
  -5   0   7        0.01       -1.15      1.15 o
  -3   0   7      451.50      436.52      7.37 o
  -1   0   7     5459.69     5382.60     67.69 o
   1   0   7      626.50      659.62     11.74 o
   3   0   7      520.56      472.21      8.06 o
   5   0   7      334.67      434.45      9.90 o
   7   0   7        6.23        7.14      2.30 o
   9   0   7        0.10       -2.30      3.22 o
 -13   1   7        4.97        3.63      4.95 o
 -12   1   7        1.41        5.30      3.92 o
 -11   1   7       20.43       23.31      2.36 o
 -10   1   7       98.01       95.64      3.91 o
  -9   1   7       56.70       47.85      2.99 o
  -8   1   7      424.59      487.72      7.24 o
  -7   1   7      131.79      134.82      2.68 o
  -6   1   7        8.67       11.01      0.88 o
  -5   1   7      178.85      201.60      3.17 o
  -4   1   7       30.12       27.52      1.14 o
  -3   1   7       21.25       28.56      0.98 o
  -2   1   7       54.90       53.88      1.30 o
  -1   1   7      368.04      375.63      4.15 o
   0   1   7     1118.68     1077.31     11.80 o
   1   1   7      760.51      779.25     16.23 o
   2   1   7       82.31       94.29      2.13 o
   3   1   7     1240.86     1289.47     14.97 o
   4   1   7      212.96      229.73      3.73 o
   5   1   7      343.11      357.88      5.92 o
   6   1   7      140.48      141.17      3.26 o
   7   1   7       78.07       83.53      7.94 o
   8   1   7       15.64       14.15      1.87 o
   9   1   7       31.14       38.08      3.45 o
  10   1   7       10.58        7.63      3.55 o
 -13   2   7        0.00        9.53      4.87 o
 -12   2   7      155.63      165.62      9.78 o
 -11   2   7        0.03        2.75      5.64 o
 -10   2   7        8.01        8.30      6.45 o
  -9   2   7       41.52       42.32      4.72 o
  -8   2   7      132.51      109.18      2.75 o
  -7   2   7      201.76      212.82      4.49 o
  -6   2   7      181.38      179.74      5.64 o
  -5   2   7       44.67       48.07      1.54 o
  -4   2   7      888.95      942.11     30.85 o
  -3   2   7      768.61      780.88     22.10 o
  -2   2   7        0.01        1.50      0.81 o
  -1   2   7      351.31      340.56      6.10 o
   0   2   7      175.38      219.24      7.25 o
   1   2   7     1010.60     1029.90     27.17 o
   2   2   7      224.73      198.91      5.30 o
   3   2   7       66.77       72.83      1.99 o
   4   2   7      108.68      121.44      2.30 o
   5   2   7       88.26       97.16      3.11 o
   6   2   7       12.05       10.23      1.27 o
   7   2   7        0.40       -0.26      1.50 o
   8   2   7        0.18       -1.15      1.79 o
   9   2   7        4.96        3.14      2.49 o
  10   2   7        1.23       -0.43      3.19 o
 -12   3   7       71.53       67.41      5.64 o
 -11   3   7       39.84       46.34      4.55 o
 -10   3   7       52.69       49.77      2.88 o
  -9   3   7      104.32      101.99      4.03 o
  -8   3   7       48.40       44.65      4.95 o
  -7   3   7       14.52       10.84      1.63 o
  -6   3   7       63.96       61.56      2.30 o
  -5   3   7      138.57      137.17      3.24 o
  -4   3   7      944.79      940.92     21.07 o
  -3   3   7      137.26      146.94      3.34 o
  -2   3   7      331.25      315.41      4.15 o
  -1   3   7       17.11       23.89      0.80 o
   0   3   7      267.67      256.53      6.79 o
   1   3   7      313.85      311.62     11.74 o
   2   3   7      810.16      814.96     11.55 o
   3   3   7       26.15       34.10      1.54 o
   4   3   7      207.73      197.77      3.17 o
   5   3   7      383.75      409.31      6.79 o
   6   3   7        1.39        1.27      1.14 o
   7   3   7        6.25        7.96      1.38 o
   8   3   7        0.46       -1.61      1.84 o
   9   3   7        3.69       -1.87      2.54 o
  10   3   7       23.11       17.15      3.99 o
 -12   4   7        3.34        5.99      5.37 o
 -11   4   7       67.95       60.98      4.95 o
 -10   4   7       24.04       20.00      3.60 o
  -9   4   7        0.41       -2.16      2.16 o
  -8   4   7       61.52       67.55      8.29 o
  -7   4   7       13.18       12.79      1.77 o
  -6   4   7       22.15       14.91      2.53 o
  -5   4   7      324.57      333.27      5.69 o
  -4   4   7      143.91      152.05      3.04 o
  -3   4   7      487.50      475.35      7.71 o
  -2   4   7       23.01       22.01      1.11 o
  -1   4   7       46.82       33.35      2.53 o
   0   4   7      139.08      121.03      2.58 o
   1   4   7      350.87      320.57      5.40 o
   2   4   7      107.63      106.92      2.54 o
   3   4   7        0.19        1.21      1.04 o
   4   4   7       39.89       41.33      1.14 o
   5   4   7      205.66      214.24      5.07 o
   6   4   7       79.19       76.24      3.34 o
   7   4   7       52.27       61.05      2.43 o
   8   4   7       60.92       70.14      9.21 o
   9   4   7        2.35        3.57      3.57 o
  10   4   7        9.81        2.53      3.91 o
 -12   5   7        0.00        5.48      4.49 o
 -11   5   7        9.50       -0.41      6.75 o
 -10   5   7        6.32       -1.02      3.82 o
  -9   5   7       31.06       43.53      3.57 o
  -8   5   7      183.35      187.21      4.88 o
  -7   5   7       15.42       19.11      1.87 o
  -6   5   7       58.32       51.03      2.04 o
  -5   5   7      104.69       99.58      2.38 o
  -4   5   7      248.43      252.15      5.64 o
  -3   5   7     1292.35     1345.42     21.99 o
  -2   5   7      154.21      123.71      5.76 o
  -1   5   7      152.33      158.29      5.07 o
   0   5   7      156.11      169.34      2.71 o
   1   5   7        7.02        5.30      0.98 o
   2   5   7        5.70        8.96      2.99 o
   3   5   7       19.21       20.23      4.03 o
   4   5   7       86.68       88.29     10.13 o
   5   5   7       56.75       50.32      1.98 o
   6   5   7       15.21       22.47      1.74 o
   7   5   7       14.66       15.94      2.07 o
   8   5   7        8.39        7.10      2.85 o
   9   5   7        0.03       -0.32      2.98 o
 -12   6   7       41.04       46.03      6.45 o
 -11   6   7        1.77       -0.73      4.00 o
 -10   6   7        0.02        6.56      3.08 o
  -9   6   7        2.46        4.46      4.03 o
  -8   6   7       10.95        0.22      2.32 o
  -7   6   7      157.54      159.74      4.49 o
  -6   6   7      298.58      314.32      5.96 o
  -5   6   7       80.11       92.79      4.37 o
  -4   6   7      792.35      792.26     15.31 o
  -3   6   7       13.94       17.16      2.19 o
  -2   6   7        6.45       17.26      1.18 o
  -1   6   7       14.47       15.63      0.98 o
   0   6   7        1.25        4.53      0.90 o
   1   6   7        0.70        3.29      1.73 o
   2   6   7       42.92       54.46      1.96 o
   3   6   7        4.41        3.84      1.01 o
   4   6   7       52.02       38.06      1.67 o
   5   6   7       13.71       14.47      1.84 o
   6   6   7       95.00       90.61      3.22 o
   7   6   7        1.59        1.00      1.99 o
   8   6   7       11.73        5.42      3.48 o
   9   6   7        0.15       -0.44      3.35 o
 -11   7   7        2.18       14.01      4.34 o
 -10   7   7       28.78       27.94      4.04 o
  -9   7   7        0.23       -1.13      3.76 o
  -8   7   7       21.42       13.72      1.85 o
  -7   7   7        0.02        1.45      3.34 o
  -6   7   7        8.79        9.85      1.42 o
  -5   7   7       61.61       53.53      1.92 o
  -4   7   7      178.46      189.00     10.13 o
  -3   7   7      190.31      214.64      3.87 o
  -2   7   7      405.37      447.61      9.44 o
  -1   7   7      824.28      880.90     13.12 o
   0   7   7      363.54      330.40      7.48 o
   1   7   7       13.78        8.68      2.65 o
   2   7   7       77.88       66.29      2.88 o
   3   7   7        0.10        0.15      1.03 o
   4   7   7       86.01       91.24      4.83 o
   5   7   7        0.52        0.78      1.38 o
   6   7   7        4.22        4.37      1.65 o
   7   7   7        2.09        4.11      2.21 o
   8   7   7        2.11       -2.13      9.09 o
   9   7   7       16.53       20.03      5.07 o
 -11   8   7       15.33       19.98      5.08 o
 -10   8   7       79.02       77.06     15.20 o
  -9   8   7        0.13        1.68      3.93 o
  -8   8   7       14.04       16.41      3.02 o
  -7   8   7      157.64      151.41      4.85 o
  -6   8   7       31.83       28.52      1.71 o
  -5   8   7       84.44       82.81      6.22 o
  -4   8   7      165.32      156.26      3.76 o
  -3   8   7       32.10       25.67      1.67 o
  -2   8   7      141.03      147.64      3.37 o
  -1   8   7       33.56       22.94      2.53 o
   0   8   7        1.52        4.55      3.34 o
   1   8   7       12.95       17.61      2.30 o
   2   8   7      127.98      110.47     26.25 o
   3   8   7       58.55       52.48      2.30 o
   4   8   7        0.03       -0.62      2.88 o
   5   8   7      126.45      123.75      3.43 o
   6   8   7        3.19        5.73      2.16 o
   7   8   7        9.29       10.64      2.51 o
   8   8   7        0.05        2.32      2.64 o
 -10   9   7        0.62       -0.20      5.00 o
  -9   9   7       46.56       51.90      6.18 o
  -8   9   7       42.07       41.82      6.45 o
  -7   9   7       96.97       95.70      6.91 o
  -6   9   7       37.91       28.82      1.94 o
  -5   9   7      194.27      191.32      4.21 o
  -4   9   7       78.14       71.54      3.68 o
  -3   9   7       17.32       15.85      1.50 o
  -2   9   7      158.45      166.02      3.73 o
  -1   9   7        5.51        1.31      1.30 o
   0   9   7      171.77      170.90      4.95 o
   1   9   7       93.67       99.83      7.60 o
   2   9   7      297.83      314.66      7.94 o
   3   9   7        0.36        2.66      1.84 o
   4   9   7        6.61        1.57      4.72 o
   5   9   7       38.94       29.57      2.54 o
   6   9   7       54.60       62.58      3.58 o
   7   9   7        0.35        0.29      2.49 o
   8   9   7        1.65       -2.30      5.53 o
 -10  10   7        8.19        7.84      5.30 o
  -9  10   7       21.92       18.50      4.60 o
  -8  10   7       85.09       68.70      5.30 o
  -7  10   7       25.18       24.73      3.11 o
  -6  10   7        2.22       -3.45      3.45 o
  -5  10   7       26.41       27.88      3.57 o
  -4  10   7        0.05        1.10      4.60 o
  -3  10   7       30.43       32.15      1.90 o
  -2  10   7       50.09       55.76      3.57 o
  -1  10   7       12.22       19.46      4.72 o
   0  10   7       67.88       73.52      8.40 o
   1  10   7       16.33       22.38      2.30 o
   2  10   7       16.24       12.41      2.30 o
   3  10   7       32.37       25.17      1.98 o
   4  10   7        7.46       11.58      4.26 o
   5  10   7        8.38        3.36      3.37 o
   6  10   7       33.90       44.23      4.26 o
   7  10   7        2.19        4.83      3.45 o
  -9  11   7        0.06        6.36      3.73 o
  -8  11   7        2.93        4.53      9.21 o
  -7  11   7       23.15       29.89      5.53 o
  -6  11   7        0.00       -1.36      2.30 o
  -5  11   7        0.57       -3.27      3.57 o
  -4  11   7       14.74       14.72      1.73 o
  -3  11   7       13.32       13.16      5.07 o
  -2  11   7        3.78        2.38      1.65 o
  -1  11   7        0.46        0.35      1.53 o
   0  11   7       20.85       26.76      2.75 o
   1  11   7        4.61        7.58      4.60 o
   2  11   7       86.50       73.67      3.68 o
   3  11   7      106.78       94.86      5.99 o
   4  11   7        8.97        5.90      3.45 o
   5  11   7       33.04       22.28      9.67 o
   6  11   7        1.43        2.05      3.14 o
  -8  12   7        0.01       -1.42      4.09 o
  -7  12   7       28.31       18.45      6.56 o
  -6  12   7       43.91       45.38      5.07 o
  -5  12   7        2.89        6.18      2.37 o
  -4  12   7       16.49       10.80      2.17 o
  -3  12   7      114.00      124.36      5.30 o
  -2  12   7        2.19        4.57      1.68 o
  -1  12   7       44.49       43.86      4.14 o
   0  12   7       16.48       13.32      3.06 o
   1  12   7        1.33        5.90      2.18 o
   2  12   7       65.78       51.57      4.14 o
   3  12   7       13.39       17.27      3.68 o
   4  12   7       19.71       14.60      4.08 o
   5  12   7       31.47       32.00      4.26 o
  -7  13   7       24.32       27.64      5.08 o
  -6  13   7        0.05        3.20      5.07 o
  -5  13   7       22.51       16.93     16.58 o
  -4  13   7        0.07        1.84      3.19 o
  -3  13   7        6.18       -0.85      2.98 o
  -2  13   7        1.36        2.55      2.99 o
  -1  13   7        0.01       -0.57      2.58 o
   0  13   7       67.22       75.71      5.51 o
   1  13   7       65.54       49.96      5.76 o
   2  13   7       12.92       16.58      4.14 o
   3  13   7       21.06       23.71      4.14 o
   4  13   7        4.11       14.09      3.97 o
  -5  14   7        0.41        1.32      3.71 o
  -4  14   7        0.04        1.64      3.27 o
  -3  14   7        0.03        3.65      4.37 o
  -2  14   7        1.69       -2.78      5.30 o
  -1  14   7       62.61       70.05      5.30 o
   0  14   7       52.41       52.87      9.32 o
   1  14   7        3.07        3.91      3.91 o
   2  14   7       22.07       12.66      5.07 o
   3  14   7        0.14       -1.15      4.60 o
  -3  15   7       10.91       10.19      4.91 o
  -2  15   7        2.31        0.74      3.59 o
  -1  15   7        4.77        7.63      4.08 o
   0  15   7        3.41        2.95      3.35 o
 -12   0   8       25.45       20.03      5.53 o
 -10   0   8      331.62      331.53     12.43 o
  -8   0   8       12.37       14.27      2.07 o
  -6   0   8      877.50      947.18     16.35 o
  -4   0   8      337.63      308.97      6.22 o
  -2   0   8      344.88      377.12      6.91 o
   0   0   8       40.36       36.61      1.15 o
   2   0   8      203.81      207.44      6.22 o
   4   0   8      532.59      529.30      9.67 o
   6   0   8      479.31      503.06     10.13 o
   8   0   8       12.67        8.29      2.76 o
 -12   1   8       46.59       41.96      5.05 o
 -11   1   8        0.47       -2.24      2.24 o
 -10   1   8       56.73       49.17      2.59 o
  -9   1   8       46.64       44.79      2.12 o
  -8   1   8      268.03      264.62     13.12 o
  -7   1   8      425.88      441.91      8.98 o
  -6   1   8      662.45      657.08     14.97 o
  -5   1   8      606.99      630.55      8.52 o
  -4   1   8      459.45      503.28      6.51 o
  -3   1   8      125.46      126.58      5.18 o
  -2   1   8       48.52       61.91      1.50 o
  -1   1   8      322.86      345.39      4.06 o
   0   1   8      219.92      190.54      5.87 o
   1   1   8       82.35       93.75      7.25 o
   2   1   8       82.30       89.00      3.34 o
   3   1   8       90.76       82.26      2.30 o
   4   1   8        0.53        1.15      0.72 o
   5   1   8      453.56      472.14     16.58 o
   6   1   8        2.19        1.27      1.21 o
   7   1   8       69.04       60.43      4.14 o
   8   1   8        6.56       11.09      2.49 o
   9   1   8        6.50        2.31      3.43 o
 -12   2   8        4.39        2.27      3.97 o
 -11   2   8        7.54        6.19      6.10 o
 -10   2   8       11.61       15.91      8.98 o
  -9   2   8      229.99      252.27      5.49 o
  -8   2   8       37.54       31.32      1.70 o
  -7   2   8       95.48      103.87      3.80 o
  -6   2   8      171.94      183.20      3.45 o
  -5   2   8       79.11       73.77      3.91 o
  -4   2   8        4.69        7.94      1.14 o
  -3   2   8      862.53      812.75      9.20 o
  -2   2   8        0.35        0.54      1.73 o
  -1   2   8        7.84        6.50      0.98 o
   0   2   8       27.40       38.70      2.99 o
   1   2   8        1.34       -0.94      0.94 o
   2   2   8       16.56       11.94      3.68 o
   3   2   8       20.73       26.35      2.19 o
   4   2   8      160.84      162.02      3.31 o
   5   2   8      371.55      388.33      5.18 o
   6   2   8        2.80        3.06      1.15 o
   7   2   8        2.48        3.11      1.60 o
   8   2   8       44.19       40.79      3.68 o
   9   2   8        1.78        6.22      4.60 o
 -12   3   8       27.19       22.92      5.04 o
 -11   3   8       13.16       13.75      3.53 o
 -10   3   8       11.99        7.13      2.01 o
  -9   3   8       12.68       19.18      2.04 o
  -8   3   8        0.74        2.27      1.49 o
  -7   3   8       31.94       44.20      2.21 o
  -6   3   8        3.30       -2.49      2.53 o
  -5   3   8      210.58      231.02      4.46 o
  -4   3   8       30.61       18.46      1.47 o
  -3   3   8      466.52      484.21     13.24 o
  -2   3   8     1301.97     1398.85     15.66 o
  -1   3   8      455.84      482.32      9.32 o
   0   3   8      134.62      140.92      2.76 o
   1   3   8      284.88      308.79      5.30 o
   2   3   8       79.35       76.36      2.37 o
   3   3   8       26.04       31.81      2.65 o
   4   3   8        0.06       -0.95      1.44 o
   5   3   8       34.25       39.53      1.27 o
   6   3   8        2.79        2.99      1.15 o
   7   3   8        1.94        1.64      1.70 o
   8   3   8        0.88        3.80      2.44 o
   9   3   8        1.60        0.46      2.76 o
 -12   4   8        1.76        3.82     12.89 o
 -11   4   8        0.12        2.52      3.01 o
 -10   4   8       75.98       63.22      3.60 o
  -9   4   8        5.60        5.59      2.76 o
  -8   4   8       12.94       17.63      2.43 o
  -7   4   8        7.55        7.93      1.87 o
  -6   4   8       15.22       17.99      1.77 o
  -5   4   8       16.42       15.31      1.15 o
  -4   4   8      399.14      461.90      6.68 o
  -3   4   8      228.77      224.98      5.30 o
  -2   4   8       13.91       16.68      1.27 o
  -1   4   8      731.23      691.52      8.56 o
   0   4   8       40.50       25.74      1.61 o
   1   4   8      107.82       95.45      3.11 o
   2   4   8      558.04      526.05      8.93 o
   3   4   8      262.68      252.81      8.06 o
   4   4   8       31.67       29.96      1.38 o
   5   4   8        2.16        2.76      0.72 o
   6   4   8       14.93       14.63      1.21 o
   7   4   8        0.01        3.86      1.87 o
   8   4   8       14.05       27.82      6.79 o
   9   4   8        4.55        6.91      5.07 o
 -12   5   8       36.23       42.31      4.85 o
 -11   5   8        9.58       10.00      6.45 o
 -10   5   8        0.44        1.33      3.15 o
  -9   5   8        3.40        1.06      2.32 o
  -8   5   8       92.16       97.49      3.82 o
  -7   5   8      112.44       94.07      3.58 o
  -6   5   8        3.66        4.46      4.03 o
  -5   5   8        1.84        3.05      1.61 o
  -4   5   8      195.98      219.90      4.20 o
  -3   5   8        5.97        4.78      1.96 o
  -2   5   8        4.30        2.34      1.01 o
  -1   5   8       38.75       34.81      1.15 o
   0   5   8      141.03      151.56      4.49 o
   1   5   8       10.73        8.60      1.21 o
   2   5   8        6.88        8.98      1.61 o
   3   5   8       94.48       86.19      2.80 o
   4   5   8      106.58      123.54      7.71 o
   5   5   8       81.19       74.20      2.09 o
   6   5   8        0.17       -1.55      3.68 o
   7   5   8        1.70        1.20      2.19 o
   8   5   8       14.95       17.96      5.30 o
   9   5   8        3.89        6.22      3.91 o
 -11   6   8       74.00       73.41      5.70 o
 -10   6   8        6.00        8.62      3.47 o
  -9   6   8       44.55       46.12      4.13 o
  -8   6   8        8.25        7.80      2.26 o
  -7   6   8      110.14      110.73      4.03 o
  -6   6   8       56.77       50.40      3.22 o
  -5   6   8       53.28       49.67      1.95 o
  -4   6   8       92.09       91.20      3.22 o
  -3   6   8        3.37        6.09      1.21 o
  -2   6   8        2.61        4.55      1.50 o
  -1   6   8        0.11        1.28      0.80 o
   0   6   8        0.31        1.19      0.65 o
   1   6   8      528.33      576.67     10.87 o
   2   6   8       20.72       12.46      4.26 o
   3   6   8        2.28        4.47      2.65 o
   4   6   8       14.06       16.98      2.53 o
   5   6   8       74.49       77.81      2.19 o
   6   6   8       26.35       22.58      3.45 o
   7   6   8        6.18        9.91      1.95 o
   8   6   8        2.23        9.21      4.60 o
 -11   7   8        0.31        0.85      5.09 o
 -10   7   8        0.22       -1.36      3.75 o
  -9   7   8       22.19       35.49      7.71 o
  -8   7   8        0.23       -2.02      5.87 o
  -7   7   8       98.29       84.88      3.10 o
  -6   7   8       13.06        7.52      2.07 o
  -5   7   8       40.88       26.93      4.14 o
  -4   7   8        6.63        6.55      2.88 o
  -3   7   8        0.58        0.00      1.84 o
  -2   7   8        0.57        3.42      1.18 o
  -1   7   8      281.56      289.75      6.10 o
   0   7   8       41.22       38.63      1.57 o
   1   7   8        1.56       -0.95      2.30 o
   2   7   8        1.51        2.64      1.27 o
   3   7   8        1.52        1.04      0.69 o
   4   7   8        0.20        1.45      1.14 o
   5   7   8      145.61      151.21     12.09 o
   6   7   8       26.66       30.89      2.52 o
   7   7   8       31.00       32.92      4.37 o
   8   7   8        0.02       -5.07      5.07 o
 -10   8   8       21.23       12.91      5.99 o
  -9   8   8       38.05       15.90     16.46 o
  -8   8   8        4.92        1.85      4.49 o
  -7   8   8        4.14        3.14      1.70 o
  -6   8   8        8.59        7.15      2.30 o
  -5   8   8      129.77      122.22      3.48 o
  -4   8   8      206.97      199.08      5.64 o
  -3   8   8      153.95      159.50      3.59 o
  -2   8   8       18.75       11.33      3.11 o
  -1   8   8        2.91        5.52      1.73 o
   0   8   8        4.93        5.87      3.22 o
   1   8   8        5.54        7.31      5.30 o
   2   8   8       62.78       47.43      2.07 o
   3   8   8      105.60      111.06     22.10 o
   4   8   8       90.52       80.37     14.16 o
   5   8   8       20.90       21.17      4.60 o
   6   8   8        8.46        3.22      2.99 o
   7   8   8       19.35       21.87      3.45 o
 -10   9   8       12.71        7.84     11.97 o
  -9   9   8        5.24        8.95      5.64 o
  -8   9   8       26.17       28.33      4.95 o
  -7   9   8       18.98       21.92      2.75 o
  -6   9   8        9.73        8.82      3.34 o
  -5   9   8       47.34       39.86      2.17 o
  -4   9   8      129.58      122.84      5.30 o
  -3   9   8        1.02        1.38      1.31 o
  -2   9   8       23.41       19.53      1.48 o
  -1   9   8        4.27        3.85      4.49 o
   0   9   8        6.38        6.86      4.83 o
   1   9   8        9.54        6.85      3.45 o
   2   9   8        8.00        4.14      1.84 o
   3   9   8        5.97        6.08      7.71 o
   4   9   8        9.77       11.26      2.91 o
   5   9   8       14.07        9.09      2.60 o
   6   9   8        1.05        1.61      3.68 o
   7   9   8        0.15        2.07      3.91 o
  -9  10   8        7.73        7.96      4.44 o
  -8  10   8       32.94       25.61     12.09 o
  -7  10   8        0.39        3.54      3.57 o
  -6  10   8        1.01        0.91      2.04 o
  -5  10   8       35.61       24.67      2.42 o
  -4  10   8       41.47       29.12      2.06 o
  -3  10   8       86.22       80.76      8.75 o
  -2  10   8       24.19       17.30      5.18 o
  -1  10   8       12.44        6.37      2.53 o
   0  10   8        2.32        2.68      1.99 o
   1  10   8        0.20       -1.40      2.53 o
   2  10   8       33.45       26.71      3.22 o
   3  10   8       55.79       53.64      3.45 o
   4  10   8       10.54        7.83      4.37 o
   5  10   8       23.91       29.93      5.53 o
   6  10   8        4.31        1.38      3.45 o
  -8  11   8       10.62       11.70      7.94 o
  -7  11   8        2.30        2.88      3.34 o
  -6  11   8       24.48       15.50      3.11 o
  -5  11   8       14.53        9.65      2.35 o
  -4  11   8        0.48        1.06      2.65 o
  -3  11   8       20.21       25.41      2.76 o
  -2  11   8       13.92       12.23      1.74 o
  -1  11   8      106.97      106.91      6.22 o
   0  11   8       69.81       77.48     19.57 o
   1  11   8        5.40        1.84      2.53 o
   2  11   8        0.02        4.37      2.53 o
   3  11   8        6.57       16.12      4.37 o
   4  11   8       16.45       29.24      5.30 o
   5  11   8       52.75       50.88      5.99 o
  -7  12   8        6.52       10.18      4.23 o
  -6  12   8       23.03       13.41      4.49 o
  -5  12   8        1.26        1.11      3.61 o
  -4  12   8        7.53        0.91      2.34 o
  -3  12   8        0.54        2.08      2.63 o
  -2  12   8        0.07       -0.92      2.47 o
  -1  12   8       18.27       18.93      3.80 o
   0  12   8        3.60        6.29      8.52 o
   1  12   8       12.85       15.66      3.22 o
   2  12   8        8.37        0.46      3.68 o
   3  12   8       32.87       28.32      5.30 o
   4  12   8       35.67       34.53      4.83 o
  -6  13   8       60.94       74.78      6.22 o
  -5  13   8        1.63       -6.74     16.12 o
  -4  13   8        3.98       15.27      7.02 o
  -3  13   8       10.10        7.90      3.29 o
  -2  13   8        2.77        7.70      4.36 o
  -1  13   8        7.70        7.87      8.98 o
   0  13   8        3.54        9.44      3.46 o
   1  13   8       53.38       60.09      6.45 o
   2  13   8       62.95       84.73      7.14 o
   3  13   8        3.06        6.22      5.30 o
  -4  14   8        1.78        3.80      4.29 o
  -3  14   8       11.23       10.44      4.32 o
  -2  14   8        0.40        0.45      4.49 o
  -1  14   8        0.65       -0.30      4.65 o
   0  14   8        0.43       -4.60      4.60 o
   1  14   8        9.94        3.22      4.37 o
 -11   0   9       19.96       10.82      5.30 o
  -9   0   9        1.52        0.69      2.07 o
  -7   0   9       90.43       78.74      2.99 o
  -5   0   9      173.92      185.11      4.60 o
  -3   0   9     2499.85     2697.40     39.83 o
  -1   0   9      217.22      186.72      3.68 o
   1   0   9      185.77      197.54      5.99 o
   3   0   9        4.00        4.37      2.76 o
   5   0   9      354.10      364.92      7.60 o
   7   0   9        0.33        0.92      2.99 o
 -12   1   9        3.95        5.00      4.97 o
 -11   1   9        6.69        3.39      2.89 o
 -10   1   9      137.69      129.81      7.37 o
  -9   1   9        1.63        1.42      1.49 o
  -8   1   9       82.68       71.07      2.38 o
  -7   1   9      122.19      128.76      5.07 o
  -6   1   9      127.98      123.46      5.64 o
  -5   1   9       38.04       38.46      2.19 o
  -4   1   9        2.76        6.34      1.05 o
  -3   1   9        1.74        4.06      0.98 o
  -2   1   9      141.41      124.23      2.19 o
  -1   1   9        0.41        1.11      0.77 o
   0   1   9      364.86      360.14     14.39 o
   1   1   9      267.26      285.62     10.71 o
   2   1   9        1.61        1.95      2.42 o
   3   1   9       42.87       45.43      4.60 o
   4   1   9       85.28       85.00      2.49 o
   5   1   9       10.65       13.69      0.81 o
   6   1   9       20.86       17.12      1.32 o
   7   1   9        0.03        1.30      1.93 o
   8   1   9        1.02        0.46      3.22 o
 -12   2   9       23.20       32.87      6.45 o
 -11   2   9        6.51        8.22      2.64 o
 -10   2   9       63.09       62.23      3.64 o
  -9   2   9       81.23       77.38      3.68 o
  -8   2   9       11.45        8.81      1.38 o
  -7   2   9       53.52       40.78      2.07 o
  -6   2   9      174.57      186.08      3.66 o
  -5   2   9      579.53      614.22      8.77 o
  -4   2   9        0.13        1.38      1.38 o
  -3   2   9      508.71      538.35      9.78 o
  -2   2   9      126.93      132.82      2.32 o
  -1   2   9       24.14       26.31      1.36 o
   0   2   9      182.73      203.30      9.09 o
   1   2   9       28.66       24.71      1.39 o
   2   2   9        8.51       15.52      1.24 o
   3   2   9        3.15        4.46      1.18 o
   4   2   9      311.08      323.91      8.40 o
   5   2   9        3.18        2.69      1.54 o
   6   2   9       53.63       49.45      1.78 o
   7   2   9       22.50       19.97      2.72 o
   8   2   9       18.68       26.25      4.37 o
 -11   3   9       20.47       19.04      3.38 o
 -10   3   9       31.39       41.67      3.96 o
  -9   3   9       18.94       23.20      3.68 o
  -8   3   9       60.54       54.59      9.09 o
  -7   3   9       17.95       12.19      1.60 o
  -6   3   9      374.45      409.83      7.07 o
  -5   3   9       57.76       58.14      3.80 o
  -4   3   9      449.38      481.51      7.46 o
  -3   3   9      419.63      405.85      7.48 o
  -2   3   9      306.70      285.91      6.10 o
  -1   3   9      308.58      318.75     14.73 o
   0   3   9       41.49       42.52      1.70 o
   1   3   9       54.54       50.75      3.11 o
   2   3   9        0.01        1.38      2.07 o
   3   3   9       59.83       59.44      2.76 o
   4   3   9        3.92        3.79      1.38 o
   5   3   9        9.83       12.06      1.73 o
   6   3   9      158.09      160.47      4.80 o
   7   3   9       14.50       20.49      3.91 o
   8   3   9       22.90       17.04      3.91 o
 -11   4   9       12.78       17.48      8.52 o
 -10   4   9        2.96        4.34      4.60 o
  -9   4   9       20.43       20.28      5.30 o
  -8   4   9       49.20       46.91      6.10 o
  -7   4   9      390.96      408.94      8.57 o
  -6   4   9       15.41       13.21      2.88 o
  -5   4   9      230.25      238.42      5.02 o
  -4   4   9      103.87      124.40      2.68 o
  -3   4   9       67.90       73.76      2.30 o
  -2   4   9      808.39      863.05     10.10 o
  -1   4   9      521.31      590.59      8.85 o
   0   4   9      242.01      224.88      4.43 o
   1   4   9        2.08        3.74      1.96 o
   2   4   9      246.56      258.28      5.19 o
   3   4   9        0.03        0.58      1.61 o
   4   4   9        0.21       -0.02      1.27 o
   5   4   9       62.88       67.48      3.34 o
   6   4   9       37.59       35.00      8.52 o
   7   4   9       22.20       16.81      4.37 o
   8   4   9        6.39        8.29      4.14 o
 -11   5   9       50.57       50.04      5.04 o
 -10   5   9        5.85        3.93      2.40 o
  -9   5   9       23.33       24.28      3.93 o
  -8   5   9       64.19       54.45      3.58 o
  -7   5   9        3.25        1.70      2.65 o
  -6   5   9        0.03        0.46      1.32 o
  -5   5   9       54.91       48.59      1.87 o
  -4   5   9      660.88      693.17      9.37 o
  -3   5   9        0.01       -0.71      0.94 o
  -2   5   9       27.23       19.00      2.19 o
  -1   5   9       24.33       23.71      1.60 o
   0   5   9       82.06       86.38      2.54 o
   1   5   9       12.30       14.25      1.38 o
   2   5   9       11.79        5.87      1.27 o
   3   5   9       18.10       16.70      1.93 o
   4   5   9      150.79      144.20      7.48 o
   5   5   9       17.24       19.75      2.24 o
   6   5   9        0.03        1.38      2.07 o
   7   5   9       10.45       18.42      4.83 o
   8   5   9       64.83       62.62      5.99 o
 -11   6   9        5.21        4.50      4.76 o
 -10   6   9       15.77       25.52      4.97 o
  -9   6   9        5.45        9.52      4.60 o
  -8   6   9       67.74       74.65      7.94 o
  -7   6   9        2.83        0.65      1.77 o
  -6   6   9        2.57        4.37      1.44 o
  -5   6   9       29.69       20.97      2.30 o
  -4   6   9       14.69        8.70      1.24 o
  -3   6   9       26.44       22.53      2.30 o
  -2   6   9       50.97       53.07      1.60 o
  -1   6   9       15.27       11.93      1.50 o
   0   6   9      213.80      192.04      4.83 o
   1   6   9       72.78       95.32      3.45 o
   2   6   9       75.44       73.90      3.22 o
   3   6   9       10.36       10.89      2.42 o
   4   6   9        1.21        2.06      2.01 o
   5   6   9       12.78       14.22      2.97 o
   6   6   9        1.42        3.45      2.99 o
   7   6   9        1.76       -3.22      3.22 o
 -10   7   9       57.44       64.06      5.57 o
  -9   7   9       41.04       44.80      8.75 o
  -8   7   9       16.57       18.43      3.80 o
  -7   7   9        4.37        1.74      1.70 o
  -6   7   9        5.17        6.54      1.63 o
  -5   7   9        0.00        0.64      1.39 o
  -4   7   9      183.16      187.05      8.63 o
  -3   7   9      105.63       89.43      8.17 o
  -2   7   9      389.58      412.62      6.04 o
  -1   7   9        9.62        8.16      1.50 o
   0   7   9        1.21        2.05      1.94 o
   1   7   9       16.04       12.20      2.30 o
   2   7   9      389.26      404.98     10.82 o
   3   7   9       15.65       16.12      2.76 o
   4   7   9        5.28        5.16      2.99 o
   5   7   9        1.03       -2.11      3.68 o
   6   7   9        7.08       11.05      3.22 o
   7   7   9        2.76       -1.15      4.14 o
 -10   8   9        4.65        4.05      4.07 o
  -9   8   9        1.21       -0.23      4.28 o
  -8   8   9       14.23       28.92      6.68 o
  -7   8   9       32.45       23.41      2.71 o
  -6   8   9       55.31       47.19      2.16 o
  -5   8   9       21.88       15.46      3.34 o
  -4   8   9       30.62       22.48      1.67 o
  -3   8   9        1.54        3.80      1.39 o
  -2   8   9       27.28       30.89      4.03 o
  -1   8   9      104.35       92.56      4.37 o
   0   8   9        0.31        0.65      1.13 o
   1   8   9       18.60       12.43      2.53 o
   2   8   9       27.79       19.11      2.76 o
   3   8   9       12.46        6.45      3.45 o
   4   8   9        3.03        6.22      2.47 o
   5   8   9       14.27       13.35      3.22 o
   6   8   9        0.01        0.46      4.37 o
  -9   9   9        1.04        9.01      5.18 o
  -8   9   9        4.89        8.25      3.97 o
  -7   9   9        1.22       -1.13      2.43 o
  -6   9   9        4.08        6.15      6.56 o
  -5   9   9        5.50        8.21      1.72 o
  -4   9   9        9.49       11.00      1.73 o
  -3   9   9       16.90       18.43      1.71 o
  -2   9   9       44.51       57.04      2.88 o
  -1   9   9       30.38       27.78      5.53 o
   0   9   9       89.39       88.06      4.26 o
   1   9   9       19.07       14.97      1.61 o
   2   9   9        1.61        0.23      2.99 o
   3   9   9       10.19        5.07      2.99 o
   4   9   9       52.18       60.09      4.14 o
   5   9   9       79.23      100.61      6.22 o
   6   9   9       27.39       23.71      3.91 o
  -8  10   9        1.52       -0.44      4.03 o
  -7  10   9       15.04       18.08      4.33 o
  -6  10   9       28.17       30.37      2.63 o
  -5  10   9       30.88       28.71      5.99 o
  -4  10   9       25.70       22.02      4.83 o
  -3  10   9       69.98       68.10      2.57 o
  -2  10   9       11.09        8.75      1.98 o
  -1  10   9       17.77       11.63      6.68 o
   0  10   9       16.49       15.56      3.68 o
   1  10   9       75.90       78.28      5.30 o
   2  10   9       13.03        8.98      3.91 o
   3  10   9        0.07        5.30      4.83 o
   4  10   9       14.44       15.66      3.68 o
   5  10   9        3.88        7.14      3.91 o
  -7  11   9       10.90       10.61      4.95 o
  -6  11   9        9.68        9.31      4.09 o
  -5  11   9        0.33        6.06      8.06 o
  -4  11   9       13.64        6.27      3.01 o
  -3  11   9        4.77        2.98      2.09 o
  -2  11   9        9.85        7.48      2.84 o
  -1  11   9       61.85       58.02      3.64 o
   0  11   9       22.92       22.18      4.51 o
   1  11   9       46.75       51.34      6.45 o
   2  11   9        3.16        0.00      3.45 o
   3  11   9       41.22       34.77      4.37 o
   4  11   9       22.44       45.13      5.99 o
  -6  12   9        8.37       13.01      6.91 o
  -5  12   9       37.68       40.04      4.32 o
  -4  12   9        7.47        6.75      3.13 o
  -3  12   9       73.86       77.86      5.87 o
  -2  12   9        8.22       13.00     13.01 o
  -1  12   9       36.10       34.89     14.97 o
   0  12   9        5.74        8.27      5.18 o
   1  12   9        1.49        1.38      4.37 o
   2  12   9        7.05       -2.07      5.53 o
   3  12   9        0.18       -0.23      3.91 o
  -4  13   9        0.01        4.02      7.57 o
  -3  13   9        0.05        1.70      8.40 o
  -2  13   9        0.01       -2.80      4.60 o
  -1  13   9        0.05        0.27      4.37 o
   0  13   9        0.54        1.74      3.48 o
   1  13   9       11.68       14.97      5.30 o
 -10   0  10       10.96        3.22      4.37 o
  -8   0  10       79.80       67.23      3.68 o
  -6   0  10       60.48       81.96      2.99 o
  -4   0  10     1727.17     1817.22     29.47 o
  -2   0  10      487.96      564.53      9.67 o
   0   0  10      153.49      195.47      6.22 o
   2   0  10      103.85      103.83      5.30 o
   4   0  10       16.58       20.03      4.37 o
   6   0  10        0.53        1.84      4.14 o
 -11   1  10        8.90        8.89      3.64 o
 -10   1  10        4.95        7.46      1.87 o
  -9   1  10        3.74        3.15      1.44 o
  -8   1  10       32.84       32.46      1.77 o
  -7   1  10       62.30       60.51      2.26 o
  -6   1  10      171.91      184.35     11.63 o
  -5   1  10       36.64       35.61      2.30 o
  -4   1  10        0.16        4.26      1.14 o
  -3   1  10      249.18      275.15      4.29 o
  -2   1  10       97.57       96.91      1.87 o
  -1   1  10      510.28      519.08     10.36 o
   0   1  10      118.15      122.06      2.63 o
   1   1  10        2.57        2.34      1.66 o
   2   1  10       48.01       54.45      3.45 o
   3   1  10       16.80       13.76      2.30 o
   4   1  10       53.24       58.84      5.64 o
   5   1  10        9.47        9.82      1.50 o
   6   1  10       52.82       57.57      4.72 o
   7   1  10       37.16       35.69      5.30 o
 -11   2  10       63.75       60.45      5.76 o
 -10   2  10        3.15       -0.28      2.85 o
  -9   2  10        2.99       -2.77      4.49 o
  -8   2  10        0.64       -0.35      1.30 o
  -7   2  10        2.69        2.17      1.73 o
  -6   2  10       50.17       42.88      3.22 o
  -5   2  10        1.11        1.77      1.21 o
  -4   2  10       66.03       69.43      2.99 o
  -3   2  10       55.68       50.21      1.79 o
  -2   2  10        1.13        1.61      0.65 o
  -1   2  10       26.54       26.94      1.73 o
   0   2  10       10.64       10.10      2.07 o
   1   2  10       21.95       21.17      1.44 o
   2   2  10        2.65        2.71      1.38 o
   3   2  10       23.72       29.68      1.63 o
   4   2  10       19.51       27.66      1.89 o
   5   2  10       67.42       70.65      4.37 o
   6   2  10        3.23        5.99      2.53 o
   7   2  10       15.54       28.78      6.22 o
 -11   3  10        6.64       11.17      3.31 o
 -10   3  10       46.19       49.18      4.00 o
  -9   3  10       72.09       86.38      6.68 o
  -8   3  10        9.46       11.25      1.81 o
  -7   3  10       46.49       32.81      2.07 o
  -6   3  10       22.48       21.32      3.22 o
  -5   3  10       11.96        9.02      1.36 o
  -4   3  10      157.54      175.13      3.48 o
  -3   3  10       10.01       12.47      1.27 o
  -2   3  10       31.68       35.02      2.42 o
  -1   3  10       81.61      100.37      7.14 o
   0   3  10      639.05      688.00     30.85 o
   1   3  10      191.03      206.53     17.38 o
   2   3  10      150.76      155.14      6.91 o
   3   3  10        4.09        6.22      1.60 o
   4   3  10        0.01        1.38      2.19 o
   5   3  10      244.82      263.39      9.44 o
   6   3  10       10.79        9.44      2.76 o
   7   3  10        6.16        5.99      6.22 o
 -11   4  10        4.80        5.93      3.58 o
 -10   4  10       36.52       46.59      4.22 o
  -9   4  10       95.78      106.54      8.98 o
  -8   4  10       15.06       22.18      2.09 o
  -7   4  10        8.41        5.71      1.53 o
  -6   4  10        1.57        5.04      1.49 o
  -5   4  10       23.94       25.15      1.66 o
  -4   4  10       83.95       71.62      2.04 o
  -3   4  10       45.25       37.16      1.42 o
  -2   4  10      361.50      380.17      6.63 o
  -1   4  10       38.91       37.71      1.98 o
   0   4  10       26.41       32.08      1.78 o
   1   4  10      160.98      174.96      4.16 o
   2   4  10        6.27        4.78      1.50 o
   3   4  10      115.14      108.98      5.99 o
   4   4  10        4.77        4.37      2.07 o
   5   4  10       25.95       37.30      3.22 o
   6   4  10        1.12        0.46      2.99 o
   7   4  10       16.07       35.23      9.90 o
 -10   5  10        0.56       -3.80      3.80 o
  -9   5  10        0.00        4.55      2.52 o
  -8   5  10        0.02        1.08      2.09 o
  -7   5  10       81.93       72.66      3.91 o
  -6   5  10        0.04        2.84      2.16 o
  -5   5  10       20.87       22.67      1.78 o
  -4   5  10        8.26       11.15      1.28 o
  -3   5  10      222.60      220.96      3.76 o
  -2   5  10        1.11        1.01      1.61 o
  -1   5  10        3.86        8.96      2.19 o
   0   5  10       87.34       60.05      2.30 o
   1   5  10       59.07       52.64      3.68 o
   2   5  10       44.31       56.41      2.28 o
   3   5  10      230.64      246.12      7.14 o
   4   5  10        0.44        0.46      2.76 o
   5   5  10       36.49       29.01      3.45 o
   6   5  10       12.68       15.89      3.22 o
   7   5  10       39.20       54.33      9.21 o
 -10   6  10        0.00       -1.74      3.91 o
  -9   6  10        4.19        6.35      3.07 o
  -8   6  10       29.30       34.17      3.17 o
  -7   6  10       62.00       65.94      3.19 o
  -6   6  10       19.45       20.80      2.26 o
  -5   6  10        4.67        6.68      1.44 o
  -4   6  10       11.51       14.87      1.61 o
  -3   6  10       87.89       98.51      6.33 o
  -2   6  10       12.60       12.82      1.73 o
  -1   6  10      251.12      252.38      5.30 o
   0   6  10       46.15       40.00      2.03 o
   1   6  10       33.12       35.23      2.76 o
   2   6  10       13.61       10.13      2.76 o
   3   6  10       26.06       33.84      2.99 o
   4   6  10       62.60       61.93      3.91 o
   5   6  10       71.40       76.21      5.07 o
   6   6  10        0.02        1.84      2.30 o
  -9   7  10       16.49       11.16      5.53 o
  -8   7  10        9.70        7.64      2.75 o
  -7   7  10        6.00        7.94      2.32 o
  -6   7  10        0.24       -0.73      1.87 o
  -5   7  10      144.60      142.04      3.31 o
  -4   7  10       48.95       40.52      1.63 o
  -3   7  10       25.98       16.08      2.42 o
  -2   7  10        0.36        0.27      0.80 o
  -1   7  10       44.64       43.44      3.91 o
   0   7  10      100.54       89.90     13.81 o
   1   7  10        6.92        4.37      2.53 o
   2   7  10       53.60       44.20      3.68 o
   3   7  10       10.01        8.06      3.22 o
   4   7  10        8.91        7.83      2.76 o
   5   7  10       14.84       16.81      3.68 o
   6   7  10       13.40       11.28      4.14 o
  -9   8  10        1.09        5.33      4.49 o
  -8   8  10       44.64       31.68      4.04 o
  -7   8  10        0.04       -2.36      2.36 o
  -6   8  10       15.64        8.87      3.80 o
  -5   8  10       12.61       12.55      1.83 o
  -4   8  10       15.85       11.85      1.60 o
  -3   8  10        0.08        0.46      2.53 o
  -2   8  10        0.83        0.52      4.03 o
  -1   8  10       74.21       83.56      5.87 o
   0   8  10       17.76       19.03      7.83 o
   1   8  10       73.65       75.52      4.14 o
   2   8  10       38.00       27.86      3.22 o
   3   8  10       55.03       73.21      4.14 o
   4   8  10        9.26        9.67      3.22 o
   5   8  10       35.50       36.38      4.83 o
  -8   9  10        5.79       12.39      3.89 o
  -7   9  10        2.38       -4.01      8.75 o
  -6   9  10        8.76        8.02      2.55 o
  -5   9  10        1.38        1.34      7.25 o
  -4   9  10        9.74       12.77      1.90 o
  -3   9  10       51.92       45.27      2.45 o
  -2   9  10       32.09       32.31      2.88 o
  -1   9  10       35.29       43.40      3.35 o
   0   9  10        0.43        2.70      5.30 o
   1   9  10        3.05       -1.15      2.99 o
   2   9  10       36.79       36.15      3.68 o
   3   9  10        0.82        5.76      3.45 o
   4   9  10        4.62        8.52      3.45 o
   5   9  10       34.30       31.31      5.30 o
  -7  10  10        4.00        6.58      4.73 o
  -6  10  10        1.42       -0.29      4.14 o
  -5  10  10        0.08       -0.12      4.14 o
  -4  10  10        0.70       -2.84      4.95 o
  -3  10  10        1.18       -1.20      2.99 o
  -2  10  10        3.52        6.98      4.14 o
  -1  10  10        8.24       11.15      3.27 o
   0  10  10        4.45        5.68      4.95 o
   1  10  10       99.60      104.07      6.91 o
   2  10  10        8.33        8.29      5.76 o
   3  10  10       46.92       49.27      4.37 o
   4  10  10        0.03        0.92      3.68 o
  -6  11  10        2.34        1.67      3.68 o
  -5  11  10        0.95        0.92      6.68 o
  -4  11  10        9.74       12.21      4.17 o
  -3  11  10      103.20      109.32     11.28 o
  -2  11  10        0.45        0.42      3.35 o
  -1  11  10        1.33       -2.76      4.83 o
   0  11  10       30.22       26.87      4.35 o
   1  11  10        4.86        3.68      4.37 o
   2  11  10        5.81        4.14      5.30 o
  -4  12  10       15.43       13.33      5.79 o
  -3  12  10        3.34        1.39      5.87 o
  -2  12  10        1.02        5.81      4.38 o
  -1  12  10        5.83       11.55      4.24 o
   0  12  10        8.09       11.65      4.37 o
   1  12  10        3.32        3.91      4.14 o
  -9   0  11        0.11        1.38      2.99 o
  -7   0  11        2.80       -2.07      2.07 o
  -5   0  11      111.16      116.50      4.14 o
  -3   0  11        2.32        0.23      1.61 o
  -1   0  11      185.66      189.02      7.37 o
   1   0  11      443.99      490.86     15.43 o
   3   0  11       23.22       21.18      4.14 o
   5   0  11       33.45       25.56      9.21 o
 -10   1  11        5.75        6.20      2.59 o
  -9   1  11       33.60       39.95      3.08 o
  -8   1  11      118.11      120.25      4.72 o
  -7   1  11        0.72        0.67      3.91 o
  -6   1  11       14.96       15.67      1.63 o
  -5   1  11        5.09        3.98      1.21 o
  -4   1  11      121.96      123.23      2.77 o
  -3   1  11       38.55       41.79      2.76 o
  -2   1  11       40.70       35.03      1.05 o
  -1   1  11       45.03       45.44      6.45 o
   0   1  11      120.75      125.65      4.37 o
   1   1  11       39.33       34.87      5.41 o
   2   1  11        8.73        5.31      3.45 o
   3   1  11        1.99        1.47      2.78 o
   4   1  11      145.27      175.99      6.62 o
   5   1  11        6.85        6.33      3.09 o
   6   1  11       26.87       18.88      4.37 o
 -10   2  11        0.85        0.76      2.89 o
  -9   2  11        5.82        6.75      2.76 o
  -8   2  11        2.79        3.36      2.53 o
  -7   2  11       41.98       39.74      2.19 o
  -6   2  11      100.11      119.45      3.22 o
  -5   2  11       20.25       20.04      1.44 o
  -4   2  11        0.89        1.65      1.05 o
  -3   2  11        0.65        0.69      1.15 o
  -2   2  11       32.39       26.33      1.53 o
  -1   2  11        7.96        8.78      1.73 o
   0   2  11      105.35      105.53      6.10 o
   1   2  11        7.47        5.83      1.15 o
   2   2  11       30.54       28.07      1.10 o
   3   2  11       21.93       24.14      2.07 o
   4   2  11       11.78       13.68      4.03 o
   5   2  11       24.08       25.79      5.53 o
   6   2  11        0.43        6.68      6.22 o
 -10   3  11       13.20        6.18      2.61 o
  -9   3  11        0.14        4.94      4.95 o
  -8   3  11       28.10       27.58      2.54 o
  -7   3  11       51.95       53.23      2.59 o
  -6   3  11        2.01       -0.55      1.57 o
  -5   3  11       14.42        7.98      1.49 o
  -4   3  11      270.36      286.97      5.09 o
  -3   3  11      190.91      179.03      3.41 o
  -2   3  11      367.04      374.44      7.14 o
  -1   3  11        1.13        0.98      1.36 o
   0   3  11        0.05        0.93      1.38 o
   1   3  11        0.00       -1.51      1.51 o
   2   3  11       38.29       31.22      2.99 o
   3   3  11       64.55       65.89      4.72 o
   4   3  11        5.15        7.14      2.53 o
   5   3  11       37.15       37.30      8.06 o
   6   3  11        2.16        0.46      5.07 o
 -10   4  11       11.61       10.15      3.02 o
  -9   4  11       22.59       25.80      4.26 o
  -8   4  11        1.73        2.50      2.10 o
  -7   4  11        0.35       -0.20      2.42 o
  -6   4  11       11.52       12.59      1.78 o
  -5   4  11       12.72        8.18      2.19 o
  -4   4  11        7.03        8.59      1.36 o
  -3   4  11       95.12       92.18      2.01 o
  -2   4  11        0.08        1.61      1.46 o
  -1   4  11       56.19       42.85      2.07 o
   0   4  11       16.37       13.03      1.87 o
   1   4  11       13.26        9.90      1.89 o
   2   4  11        1.09        2.02      1.38 o
   3   4  11        0.01       -1.61      2.53 o
   4   4  11        4.03        2.99      2.53 o
   5   4  11       21.86       30.62      4.14 o
   6   4  11        2.94       -2.07      8.29 o
  -9   5  11       15.69        8.94      9.55 o
  -8   5  11        1.47        5.47      2.47 o
  -7   5  11        1.13        2.09      2.10 o
  -6   5  11       38.51       30.85      7.94 o
  -5   5  11        0.91        2.70      1.49 o
  -4   5  11       20.43       15.14      1.21 o
  -3   5  11        8.89       11.58      2.30 o
  -2   5  11       14.43       17.50      1.48 o
  -1   5  11       34.98       34.09      4.03 o
   0   5  11        3.08        2.85      2.42 o
   1   5  11       34.26       24.47      2.10 o
   2   5  11        5.82        6.68      2.53 o
   3   5  11        0.05       -1.15      2.53 o
   4   5  11        0.01        2.30      2.99 o
   5   5  11       46.81       57.56      5.53 o
  -9   6  11       21.93       25.28      2.86 o
  -8   6  11        2.01        6.04      6.56 o
  -7   6  11        0.04       -1.21      1.77 o
  -6   6  11        6.41        4.51      1.87 o
  -5   6  11        0.38        1.15      1.49 o
  -4   6  11        9.13       16.38      1.36 o
  -3   6  11        4.92        3.07      1.03 o
  -2   6  11        1.09        1.43      1.68 o
  -1   6  11       46.98       49.04      2.64 o
   0   6  11        0.61        1.96      1.79 o
   1   6  11        1.70        2.53      2.76 o
   2   6  11       10.07       11.74      2.76 o
   3   6  11       13.79       16.58      2.99 o
   4   6  11       15.32       12.43      3.22 o
   5   6  11        1.79        4.83      5.76 o
  -8   7  11        0.14        2.07      4.95 o
  -7   7  11       11.25       11.55      4.26 o
  -6   7  11       56.71       60.09      4.83 o
  -5   7  11        7.45        5.49      1.55 o
  -4   7  11       31.49       27.36      3.34 o
  -3   7  11       25.24       18.09      2.88 o
  -2   7  11        4.10        4.01      1.66 o
  -1   7  11        7.40        5.65      2.16 o
   0   7  11       63.28       70.68      3.91 o
   1   7  11       70.21       75.98      4.14 o
   2   7  11       22.80       28.78      4.14 o
   3   7  11        4.34        1.38      3.22 o
   4   7  11       30.08       29.93      4.37 o
  -8   8  11       14.27       23.19      8.98 o
  -7   8  11        0.46        0.73      4.95 o
  -6   8  11        3.94        3.86      2.66 o
  -5   8  11        0.09        2.03      2.24 o
  -4   8  11       21.44       24.26      8.17 o
  -3   8  11       11.96        9.01      2.34 o
  -2   8  11        5.82        1.45     10.82 o
  -1   8  11       20.58       16.45      6.56 o
   0   8  11       12.70       11.05      2.99 o
   1   8  11        0.92       -0.46      3.45 o
   2   8  11        1.60        6.68      3.68 o
   3   8  11        0.49       -2.30      3.45 o
   4   8  11       14.24       14.50      3.22 o
  -7   9  11        1.43        1.21      3.55 o
  -6   9  11        0.00        2.22      3.35 o
  -5   9  11        0.20        2.22      3.25 o
  -4   9  11       36.01       44.22      9.21 o
  -3   9  11       38.21       49.06      5.64 o
  -2   9  11       83.27       82.26      8.75 o
  -1   9  11        0.43       -1.68      3.10 o
   0   9  11        0.04        3.22      3.68 o
   1   9  11        6.33        6.22      3.45 o
   2   9  11        5.40       11.28      3.22 o
   3   9  11       27.27       24.87      4.37 o
  -6  10  11       34.93       36.15      5.70 o
  -5  10  11        3.17       -0.34      3.91 o
  -4  10  11        0.32        3.75      4.18 o
  -3  10  11        6.02        8.06      5.76 o
  -2  10  11        1.03        0.22      3.29 o
  -1  10  11       31.08       29.70      4.18 o
   0  10  11        6.47        9.67      5.07 o
   1  10  11       15.25        8.06      3.45 o
   2  10  11        5.48        3.68      4.37 o
  -4  11  11       14.18       27.17      5.99 o
  -3  11  11        3.57        5.07      4.49 o
  -2  11  11        2.14       -0.08      4.93 o
  -1  11  11       17.14       10.05      4.95 o
   0  11  11        8.23       12.43      6.45 o
  -8   0  12      109.02      127.32      7.14 o
  -6   0  12       10.00        9.90      2.30 o
  -4   0  12      107.32      106.14      3.22 o
  -2   0  12       24.07       23.48      1.15 o
   0   0  12        7.14        7.60      3.45 o
   2   0  12       14.90       12.20      6.68 o
   4   0  12        0.21        3.45      5.07 o
  -9   1  12       16.85       13.11      2.75 o
  -8   1  12       12.94       11.57      2.10 o
  -7   1  12        6.22        5.28      1.82 o
  -6   1  12        5.94        5.33      1.54 o
  -5   1  12        7.16        4.72      1.30 o
  -4   1  12        7.51        3.93      1.84 o
  -3   1  12       23.75       24.55      1.14 o
  -2   1  12       35.48       35.53      2.65 o
  -1   1  12        4.36        6.84      2.36 o
   0   1  12        2.30        4.58      3.80 o
   1   1  12        5.69        8.67      3.34 o
   2   1  12        1.97        9.32      3.09 o
   3   1  12        0.01        0.41      2.58 o
   4   1  12       13.15       17.25      6.45 o
   5   1  12        3.43       -4.46      6.36 o
  -9   2  12       12.63        9.16      3.07 o
  -8   2  12        1.24        3.13      2.99 o
  -7   2  12        1.67        0.22      3.57 o
  -6   2  12        2.20        4.70      1.74 o
  -5   2  12        7.23        8.79      1.32 o
  -4   2  12        0.80        0.03      1.27 o
  -3   2  12       22.40       26.13      1.18 o
  -2   2  12       70.07       75.41      3.45 o
  -1   2  12       12.81       11.56      1.63 o
   0   2  12        0.00        1.69      2.99 o
   1   2  12       44.94       37.40      3.34 o
   2   2  12       26.22       25.41      3.10 o
   3   2  12        8.05        5.53      3.91 o
   4   2  12        2.00       -1.38      5.53 o
   5   2  12        7.32       12.20      5.07 o
  -9   3  12        1.47       -1.54      3.76 o
  -8   3  12       27.54       29.30      2.81 o
  -7   3  12       25.28       22.32      2.30 o
  -6   3  12       17.53       21.54      2.76 o
  -5   3  12       24.40       29.56      2.08 o
  -4   3  12       18.24       10.30      1.36 o
  -3   3  12       67.37       66.03      2.58 o
  -2   3  12       23.09       20.61      2.30 o
  -1   3  12        0.82        3.68      1.61 o
   0   3  12      111.29      122.36      4.23 o
   1   3  12        6.53        9.24      3.91 o
   2   3  12       43.48       44.67      4.83 o
   3   3  12        0.48        2.99      4.37 o
   4   3  12       24.78       21.18      5.76 o
   5   3  12       13.20       -7.83      7.83 o
  -9   4  12        0.47        1.46      5.07 o
  -8   4  12       15.99       15.07      3.41 o
  -7   4  12        5.87        5.10      2.49 o
  -6   4  12        0.00        2.26      1.90 o
  -5   4  12      120.29      111.56      3.48 o
  -4   4  12       15.26       16.67      1.83 o
  -3   4  12       59.65       52.23      3.57 o
  -2   4  12       27.15       28.02      2.42 o
  -1   4  12       32.64       25.07      1.82 o
   0   4  12       12.52        6.89      2.99 o
   1   4  12      122.01      127.09      5.53 o
   2   4  12        0.59        0.69      3.22 o
   3   4  12       29.82       29.47      5.30 o
   4   4  12        6.12       -0.46      4.14 o
  -8   5  12       36.93       31.64      3.23 o
  -7   5  12       21.46       20.52      4.03 o
  -6   5  12        9.46       11.04      2.06 o
  -5   5  12        0.29        1.37      2.88 o
  -4   5  12        3.51        5.66      1.87 o
  -3   5  12        1.99        1.13      4.60 o
  -2   5  12       27.91       23.57      2.26 o
  -1   5  12        0.02       -1.37      1.82 o
   0   5  12       39.04       47.43      3.68 o
   1   5  12       52.63       26.02      3.91 o
   2   5  12        2.83        6.68      2.76 o
   3   5  12       33.96       35.69      5.07 o
   4   5  12        7.40        3.91      3.91 o
  -8   6  12        0.20        3.97      2.99 o
  -7   6  12        3.80        1.39      5.76 o
  -6   6  12        3.21        5.32      2.58 o
  -5   6  12        9.48        5.42      3.57 o
  -4   6  12        0.16        1.58      1.68 o
  -3   6  12      255.18      274.92      8.46 o
  -2   6  12        6.46        6.74      2.21 o
  -1   6  12      177.01      194.79      7.12 o
   0   6  12        4.71        4.37      2.99 o
   1   6  12       10.77       10.13      3.22 o
   2   6  12       42.03       39.60      3.91 o
   3   6  12       16.31       21.64      4.83 o
  -7   7  12       13.39       20.79      3.83 o
  -6   7  12       19.55       19.51      5.30 o
  -5   7  12       10.08        7.43      3.02 o
  -4   7  12        2.97        1.67      4.37 o
  -3   7  12       31.49       37.60      3.62 o
  -2   7  12        1.26        0.51      6.45 o
  -1   7  12        0.33       -0.19      2.34 o
   0   7  12       21.78       23.25      3.68 o
   1   7  12        1.21        0.69      2.76 o
   2   7  12        2.45        6.45      3.22 o
   3   7  12       23.18       22.10      4.60 o
  -6   8  12        0.31        0.07      3.82 o
  -5   8  12       13.85       14.43      3.46 o
  -4   8  12        0.59        1.09      3.12 o
  -3   8  12       45.31       48.92      4.02 o
  -2   8  12        8.13        5.91      2.86 o
  -1   8  12        5.00        9.99      2.97 o
   0   8  12       46.64       43.97      4.83 o
   1   8  12       26.06       26.48      4.83 o
   2   8  12        0.66       -4.14      4.37 o
  -5   9  12        4.53        5.78      5.18 o
  -4   9  12        0.79        0.74      4.23 o
  -3   9  12        4.63        7.03      3.70 o
  -2   9  12       16.59        7.07      4.72 o
  -1   9  12       40.11       47.36      4.60 o
   0   9  12       20.31       21.41      4.37 o
  -7   0  13       35.83       31.31      3.22 o
  -5   0  13        0.73        1.15      2.53 o
  -3   0  13        9.54        5.30      2.76 o
  -1   0  13       47.58       54.57      5.07 o
   1   0  13        4.91        9.90      5.07 o
   3   0  13       31.55       26.94      8.06 o
  -8   1  13        0.22        3.24      2.64 o
  -7   1  13        0.23       -0.05      3.22 o
  -6   1  13        7.10        9.79      2.28 o
  -5   1  13       28.95       34.20      2.64 o
  -4   1  13       79.85       79.16      7.71 o
  -3   1  13        0.16       -0.15      2.88 o
  -2   1  13       32.38       32.16      3.41 o
  -1   1  13        2.17        2.12      2.51 o
   0   1  13        4.31        4.95      2.89 o
   1   1  13       18.18       21.09      4.60 o
   2   1  13        3.47        1.50      3.14 o
   3   1  13        1.38       -4.20      4.20 o
  -8   2  13       47.65       53.35      5.76 o
  -7   2  13        0.72       -0.19      2.47 o
  -6   2  13        8.22       10.01      2.16 o
  -5   2  13       10.36        9.75      2.10 o
  -4   2  13        4.74        7.75      3.91 o
  -3   2  13       19.16       21.05      3.21 o
  -2   2  13        2.14        1.19      2.99 o
  -1   2  13        2.09        1.92      3.15 o
   0   2  13       40.29       35.90      3.68 o
   1   2  13       16.47       19.22      3.38 o
   2   2  13       35.06       30.62      5.07 o
   3   2  13        4.62        3.91      6.22 o
  -7   3  13       11.00       11.74      4.72 o
  -6   3  13        2.37       -2.63      2.88 o
  -5   3  13       16.13       15.27      3.34 o
  -4   3  13        1.87       -2.30      3.34 o
  -3   3  13       91.40       82.88      7.71 o
  -2   3  13       58.12       58.24      3.13 o
  -1   3  13       15.37       21.21     12.55 o
   0   3  13        3.58        2.76      3.91 o
   1   3  13        2.51        5.07      3.68 o
   2   3  13       18.51       14.04      4.14 o
   3   3  13       11.37        9.44      6.45 o
  -7   4  13        7.29       10.57      2.47 o
  -6   4  13       12.56       14.71      4.14 o
  -5   4  13        3.05        0.87      2.09 o
  -4   4  13        0.58        1.63      2.51 o
  -3   4  13        0.04       -0.20      3.22 o
  -2   4  13        0.68        2.67      2.43 o
  -1   4  13        2.95        4.83      4.37 o
   0   4  13        3.23       -3.91      3.91 o
   1   4  13        0.06       -1.61      3.91 o
   2   4  13        5.70       -5.76      5.76 o
  -6   5  13       18.35       20.51      3.24 o
  -5   5  13        2.75        4.67      2.99 o
  -4   5  13       26.86       33.55      3.37 o
  -3   5  13       50.87       49.91     16.58 o
  -2   5  13        1.94        2.53      3.22 o
  -1   5  13       18.94       22.10      4.37 o
   0   5  13       37.07       41.67      5.76 o
   1   5  13        2.98        0.69      3.45 o
   2   5  13        3.29        6.91      4.14 o
  -6   6  13       14.98       13.51      2.78 o
  -5   6  13        5.17        5.58      3.04 o
  -4   6  13       31.43       19.04      2.84 o
  -3   6  13        2.77        3.68      3.68 o
  -2   6  13       24.96       22.33      4.14 o
  -1   6  13       23.23       25.33      4.14 o
   0   6  13       24.51       31.08      4.37 o
   1   6  13        6.98        1.84      4.60 o
  -4   7  13       33.04       34.02      5.99 o
  -3   7  13       10.82        9.67      3.45 o
  -2   7  13        9.04        8.29      3.45 o
  -1   7  13       19.07       14.50      3.91 o
   0   7  13       25.37       37.76      5.30 o
  -6   0  14        0.46        2.53      3.91 o
  -4   0  14       15.13       22.10      4.37 o
  -2   0  14       32.85       49.96      4.83 o
   0   0  14        0.64       -0.69      3.68 o
  -6   1  14        0.03       -0.54      4.83 o
  -5   1  14        4.09        3.55      3.34 o
  -4   1  14       16.10       11.21      5.07 o
  -3   1  14       18.86       20.54     10.71 o
  -2   1  14        8.61        6.57      3.37 o
  -1   1  14        0.57       -0.20      3.32 o
   0   1  14       32.40       33.91      3.84 o
  -5   2  14        0.61       -2.22      3.19 o
  -4   2  14        9.36       11.97      3.68 o
  -3   2  14       12.89       12.51      8.40 o
  -2   2  14        4.55       -0.89      4.14 o
  -1   2  14       24.36       18.19      3.91 o
   0   2  14        3.98        2.30      4.60 o
  -5   3  14        6.43       11.98      4.49 o
  -4   3  14        3.87        0.90      2.88 o
  -3   3  14       16.23       21.54      4.37 o
  -2   3  14       12.12       10.59      3.91 o
  -1   3  14        0.53        3.91      3.45 o
   0   3  14        0.27       -4.14      5.53 o
  -4   4  14       23.64       33.84      5.07 o
  -3   4  14        4.91        5.07      5.07 o
  -2   4  14        0.05        2.30      4.14 o
  -1   4  14        0.86       -4.60      4.60 o
 
